# Supplementary material for: 3-(2-Ethyl-2-phenyl­hydrazin-1-yl­idene)indolin-2-one
Source: Acta Crystallogr Sect E Struct Rep Online. 2012 Nov 28;68(Pt 12):o3473. doi: 10.1107/S1600536812047988 (PMC3589046; doi:10.1107/S1600536812047988)
Supplement: Supplementary file 2 [file e-68-o3473-Isup2.hkl]

# 
# h,k,l, Fc-squared, Fo-squared, sigma(Fo-squared) and status flag 
# 
data_I
_shelx_title 'E A in P2(1)/c' 
_shelx_refln_list_code          4 
_shelx_F_calc_maximum      181.18 
_exptl_crystal_F_000       560.00 
_reflns_d_resolution_high  0.8255 
 
loop_ 
 _symmetry_equiv_pos_as_xyz 
 'x, y, z' 
 '-x, y+1/2, -z+1/2' 
 '-x, -y, -z' 
 'x, -y-1/2, z-1/2' 
 
_cell_length_a     9.4630 
_cell_length_b    17.3034 
_cell_length_c     8.5403 
_cell_angle_alpha  90.000 
_cell_angle_beta  104.427 
_cell_angle_gamma  90.000 
 
_shelx_F_squared_multiplier     1.000 
 
loop_ 
 _refln_index_h 
 _refln_index_k 
 _refln_index_l 
 _refln_F_squared_calc 
 _refln_F_squared_meas 
 _refln_F_squared_sigma 
 _refln_observed_status 
   1   0   0       55.45       56.27      2.48 o 
   2   0   0     7787.70     7520.63     75.03 o 
   3   0   0      298.94      256.44      8.36 o 
   4   0   0     1267.67     1273.86     23.12 o 
   5   0   0        3.52        4.30      2.20 o 
   6   0   0      100.97       96.32      6.24 o 
   7   0   0      223.82      216.66      9.83 o 
   8   0   0        3.62        2.34      4.24 o 
   9   0   0        8.60       13.91      3.96 o 
  10   0   0       77.92       73.87     21.47 o 
  11   0   0       11.15        8.17     11.31 o 
   1   1   0        8.66        6.48      0.68 o 
   2   1   0       34.08       33.84      2.70 o 
   3   1   0      698.24      656.99     10.65 o 
   4   1   0      237.77      240.11      6.02 o 
   5   1   0       20.40       24.78      2.63 o 
   6   1   0        7.46        4.34      1.92 o 
   7   1   0       50.06       52.06      5.76 o 
   8   1   0       39.68       45.73      3.98 o 
   9   1   0       13.50       12.15      2.49 o 
  10   1   0      145.32      149.11      7.13 o 
  11   1   0       30.31       37.93      4.93 o 
   0   2   0     8362.28     8508.08     57.12 o 
   1   2   0      849.36      818.50      7.42 o 
   2   2   0        1.36        1.27      0.58 o 
   3   2   0     2739.54     2779.80     22.79 o 
   4   2   0        4.76        2.05      1.15 o 
   5   2   0       31.02       28.75      2.80 o 
   6   2   0      176.87      185.68      6.59 o 
   7   2   0      380.22      399.83     10.36 o 
   8   2   0       20.51       18.95      2.85 o 
   9   2   0       11.15       10.98      2.57 o 
  10   2   0       30.05       34.12      3.68 o 
  11   2   0        0.16       -0.17      2.09 o 
   1   3   0      250.94      254.61      3.52 o 
   2   3   0     3590.73     3502.05     21.44 o 
   3   3   0       57.75       57.30      2.86 o 
   4   3   0      936.27      949.52     10.92 o 
   5   3   0        0.07       -0.91      0.89 o 
   6   3   0       43.73       47.41      3.84 o 
   7   3   0        8.51        9.28      2.28 o 
   8   3   0       11.34       10.34      2.00 o 
   9   3   0       53.32       56.58      4.23 o 
  10   3   0       60.09       63.78      6.35 o 
   0   4   0     7801.86     7968.57     50.21 o 
   1   4   0     3538.92     3464.01     18.71 o 
   2   4   0     7407.47     7390.93     57.53 o 
   3   4   0       59.17       59.95      2.44 o 
   4   4   0        5.51        6.82      1.25 o 
   5   4   0        0.00        0.08      0.87 o 
   6   4   0       94.51       83.36      3.80 o 
   7   4   0        0.01        0.64      1.04 o 
   8   4   0       29.87       29.72      3.24 o 
   9   4   0        8.22       10.76      2.05 o 
  10   4   0        0.01        1.91      2.08 o 
   1   5   0     2493.49     2496.54     15.28 o 
   2   5   0     3131.95     3077.67     18.47 o 
   3   5   0       22.08       30.99      3.59 o 
   4   5   0      152.63      145.75      6.16 o 
   5   5   0      241.05      249.59      5.96 o 
   6   5   0       43.24       48.11      3.31 o 
   7   5   0       46.79       44.89      3.49 o 
   8   5   0      133.16      135.83      5.66 o 
   9   5   0        4.00        4.38      1.76 o 
  10   5   0        1.24        0.00      3.54 o 
   0   6   0      117.97      117.47      3.94 o 
   1   6   0      933.40      916.90      8.42 o 
   2   6   0     2916.33     3064.18     18.98 o 
   3   6   0     1905.79     1979.93     18.91 o 
   4   6   0       39.58       39.12      2.62 o 
   5   6   0       44.99       42.08      2.99 o 
   6   6   0        9.33       16.21      2.57 o 
   7   6   0      200.22      202.39      7.53 o 
   8   6   0      175.49      166.87      7.41 o 
   9   6   0       27.62       31.44      4.78 o 
  10   6   0        0.87        3.33      2.42 o 
   1   7   0      293.64      301.68      4.90 o 
   2   7   0     1625.50     1747.76     15.01 o 
   3   7   0       11.89       14.71      1.73 o 
   4   7   0      122.16      138.59      4.44 o 
   5   7   0      155.17      141.96      5.31 o 
   6   7   0       64.04       62.27      3.88 o 
   7   7   0       23.33       27.54      3.06 o 
   8   7   0        8.75        8.54      2.04 o 
   9   7   0        0.04       -0.81      2.59 o 
  10   7   0       18.20       27.93     16.34 o 
   0   8   0     1968.07     1996.39     20.88 o 
   1   8   0      439.49      475.72      6.61 o 
   2   8   0       72.27       86.26      2.90 o 
   3   8   0     1100.47     1134.52     11.39 o 
   4   8   0      195.79      184.26      5.33 o 
   5   8   0        3.77        3.53      1.43 o 
   6   8   0        0.02        1.30      1.24 o 
   7   8   0        0.02       -1.69      1.28 o 
   8   8   0        1.30       -0.11      2.26 o 
   9   8   0        6.19        5.10      4.46 o 
  10   8   0        4.34        4.32      3.68 o 
   1   9   0       10.47       19.45      1.78 o 
   2   9   0      845.92      871.70      9.88 o 
   3   9   0      478.70      427.02      7.69 o 
   4   9   0      259.55      239.84      6.19 o 
   5   9   0       29.39       27.21      2.82 o 
   6   9   0      320.46      299.70      7.83 o 
   7   9   0        5.20        8.03      2.11 o 
   8   9   0        0.57       -2.73      4.02 o 
   9   9   0        8.31        4.07      4.18 o 
  10   9   0       20.44       26.53     10.23 o 
   0  10   0      403.94      407.68      8.99 o 
   1  10   0      620.32      640.92      8.57 o 
   2  10   0      108.97      115.24      3.79 o 
   3  10   0      461.14      485.78      7.82 o 
   4  10   0       14.49       14.05      2.17 o 
   5  10   0        0.33       -1.13      1.63 o 
   6  10   0        0.21        0.11      1.53 o 
   7  10   0        0.00        1.04      2.78 o 
   8  10   0        2.62        1.95      3.01 o 
   9  10   0       18.68       16.78      6.05 o 
   1  11   0      153.22      166.01      4.59 o 
   2  11   0      182.07      179.79      4.84 o 
   3  11   0        1.46        1.95      1.10 o 
   4  11   0      163.05      168.04      5.64 o 
   5  11   0        4.59        4.18      1.74 o 
   6  11   0        1.74        5.60      2.53 o 
   7  11   0        9.39       12.79      2.73 o 
   8  11   0       19.35       19.13      5.99 o 
   9  11   0        0.00       -1.37      2.76 o 
   0  12   0     1104.22     1217.42     17.76 o 
   1  12   0        2.17        0.94      0.99 o 
   2  12   0       40.89       41.83      2.81 o 
   3  12   0        1.90        2.97      1.28 o 
   4  12   0      142.21      138.91      5.35 o 
   5  12   0       44.16       48.39      5.20 o 
   6  12   0       16.43       15.15      3.60 o 
   7  12   0        0.09       -0.80      2.61 o 
   8  12   0        4.48        8.19      5.56 o 
   9  12   0        5.83        3.37      3.36 o 
   1  13   0        0.00       -0.47      0.93 o 
   2  13   0       66.14       64.40      3.55 o 
   3  13   0       16.35       19.63      2.35 o 
   4  13   0        9.89        9.46      2.84 o 
   5  13   0       15.66       18.70      4.84 o 
   6  13   0        7.11       11.25      3.12 o 
   7  13   0       11.30       11.48      5.49 o 
   8  13   0        6.93        7.11      5.81 o 
   0  14   0      153.68      149.13      6.65 o 
   1  14   0       99.41      101.28      4.10 o 
   2  14   0       66.05       69.23      3.75 o 
   3  14   0      100.40       99.40      5.14 o 
   4  14   0      141.68      129.20      7.27 o 
   5  14   0       24.35       26.45      4.33 o 
   6  14   0       26.94       26.07      8.33 o 
   7  14   0       10.67        3.07      3.39 o 
   8  14   0        5.88        7.77      4.37 o 
   1  15   0        1.50        1.04      1.15 o 
   2  15   0        6.54        6.21      1.69 o 
   3  15   0        2.34        2.18      2.98 o 
   4  15   0       16.06       17.88      3.46 o 
   5  15   0       16.51       20.63      6.85 o 
   6  15   0       41.44       46.01     13.59 o 
   7  15   0        1.35        0.16      3.29 o 
   0  16   0       43.57       41.19      4.94 o 
   1  16   0       49.30       55.33      3.75 o 
   2  16   0       64.32       68.92      5.11 o 
   3  16   0      127.13      131.45      9.02 o 
   4  16   0       47.57       46.39      6.96 o 
   5  16   0        9.14       12.14      9.36 o 
   6  16   0        0.83        3.05      3.65 o 
   7  16   0       21.97       32.45      7.17 o 
   1  17   0       16.10       16.05      2.74 o 
   2  17   0       16.46       18.05      3.13 o 
   3  17   0       67.33       72.54     15.26 o 
   4  17   0       19.64       27.74     10.19 o 
   5  17   0        2.03        1.73      6.38 o 
   6  17   0       11.81        5.87     15.88 o 
   0  18   0       69.52       74.49     10.31 o 
   1  18   0       22.57       29.34      3.69 o 
   2  18   0       18.44       19.86      3.35 o 
   3  18   0      102.50      111.74     12.68 o 
   4  18   0        0.06        0.76      1.92 o 
   5  18   0        2.82       15.96     19.92 o 
   1  19   0       13.45        8.85      3.33 o 
   2  19   0        0.14       -1.19      1.58 o 
   3  19   0        1.40        7.30      7.89 o 
   4  19   0        0.17        1.59      2.33 o 
   0  20   0       78.36       80.59     11.47 o 
   1  20   0       38.72       36.42      9.30 o 
   2  20   0       31.04       35.38     10.89 o 
   3  20   0       15.26       19.75     15.97 o 
 -11   1   1        6.92        9.07      8.36 o 
 -10   1   1       17.53       23.43      4.36 o 
  -9   1   1        2.24        4.48      2.18 o 
  -8   1   1       88.84       92.36      5.08 o 
  -7   1   1        0.65       -1.33      1.09 o 
  -6   1   1      591.97      615.40     12.01 o 
  -5   1   1      254.82      264.62      6.87 o 
  -4   1   1       43.27       44.85      2.95 o 
  -3   1   1        0.02       -0.02      0.54 o 
  -2   1   1       61.29       67.71      1.36 o 
  -1   1   1     1836.86     1866.56     13.03 o 
   0   1   1     7365.95     7030.14     60.14 o 
   1   1   1     4158.24     4086.17     23.26 o 
   2   1   1       47.88       47.70      1.88 o 
   3   1   1      379.92      397.35      6.76 o 
   4   1   1      412.41      420.05      7.73 o 
   5   1   1      294.30      296.89      7.20 o 
   6   1   1       15.79       11.92      2.11 o 
   7   1   1        5.74        3.86      1.47 o 
   8   1   1      188.60      201.54      7.71 o 
   9   1   1        0.89        0.56      1.63 o 
  10   1   1      305.03      328.09     10.37 o 
 -11   2   1       20.94       30.07      8.07 o 
 -10   2   1      153.21      175.58      9.60 o 
  -9   2   1       54.75       65.02      5.20 o 
  -8   2   1        3.84        4.95      1.77 o 
  -7   2   1       95.95       99.76      4.88 o 
  -6   2   1        0.10        0.88      1.52 o 
  -5   2   1      665.72      688.74     11.64 o 
  -4   2   1      382.28      356.84      7.13 o 
  -3   2   1       38.18       43.66      1.90 o 
  -2   2   1    14792.37    14525.47    276.57 o 
  -1   2   1     1438.82     1408.04     18.32 o 
   0   2   1     3177.00     3025.50     19.51 o 
   1   2   1      231.82      182.78      4.82 o 
   2   2   1      829.17      804.08      8.60 o 
   3   2   1      618.90      589.27      7.26 o 
   4   2   1     1065.28     1103.51     11.45 o 
   5   2   1       11.62        7.98      1.42 o 
   6   2   1       40.78       43.75      3.03 o 
   7   2   1        4.19        3.69      1.36 o 
   8   2   1       40.58       47.44      3.81 o 
   9   2   1       42.77       47.78      4.16 o 
  10   2   1        1.01       -2.12      2.60 o 
 -11   3   1        0.83       -1.77      3.31 o 
 -10   3   1       17.83       16.13      5.79 o 
  -9   3   1        0.01        2.26      3.88 o 
  -8   3   1       36.94       41.44      4.11 o 
  -7   3   1        7.66        6.74      1.87 o 
  -6   3   1      153.99      171.83      5.88 o 
  -5   3   1      490.74      481.31     11.09 o 
  -4   3   1       69.39       83.11      3.52 o 
  -3   3   1      107.23      116.02      3.10 o 
  -2   3   1    32827.88    30409.52    398.42 o 
  -1   3   1     2237.62     2296.39     17.38 o 
   0   3   1      373.26      358.14      4.63 o 
   1   3   1     2384.35     2296.99     15.90 o 
   2   3   1     1201.95     1192.62     11.12 o 
   3   3   1      336.57      303.14      5.78 o 
   4   3   1       39.95       37.78      2.65 o 
   5   3   1       20.38       21.84      2.09 o 
   6   3   1       75.46       80.98      3.85 o 
   7   3   1       44.00       42.28      3.28 o 
   8   3   1       38.42       41.33      3.65 o 
   9   3   1       84.81       88.16      5.80 o 
  10   3   1       11.15       14.82      2.79 o 
 -11   4   1        0.64       -1.57     11.04 o 
 -10   4   1        2.06        1.72      2.56 o 
  -9   4   1       22.20       28.37      4.30 o 
  -8   4   1       11.78       20.88      3.17 o 
  -7   4   1       11.58        9.80      2.05 o 
  -6   4   1        0.34       -0.04      1.13 o 
  -5   4   1        5.37        6.55      1.82 o 
  -4   4   1     2813.21     3064.61     29.16 o 
  -3   4   1     1474.41     1485.10     14.28 o 
  -2   4   1    14275.75    14605.71     67.29 o 
  -1   4   1     1022.20     1050.31      6.68 o 
   0   4   1      135.56      122.86      2.80 o 
   1   4   1      569.33      582.90      6.74 o 
   2   4   1      149.53      150.39      3.91 o 
   3   4   1      424.11      415.18      6.97 o 
   4   4   1      373.68      388.38      7.33 o 
   5   4   1      873.85      838.90     11.82 o 
   6   4   1      308.80      309.45      7.04 o 
   7   4   1        2.34        6.43      1.57 o 
   8   4   1      360.55      386.24      9.19 o 
   9   4   1        1.29       -2.16      1.60 o 
  10   4   1        4.81        7.30      2.48 o 
 -11   5   1        0.34       -2.14      4.93 o 
 -10   5   1        0.08       -1.61      4.87 o 
  -9   5   1       47.74       61.44      5.85 o 
  -8   5   1       30.40       25.71      2.96 o 
  -7   5   1       77.76       74.21      3.85 o 
  -6   5   1       95.89       98.82      3.88 o 
  -5   5   1      198.55      212.32      5.05 o 
  -4   5   1      827.97      896.10      8.87 o 
  -3   5   1        3.12        6.57      1.05 o 
  -2   5   1        0.55        0.55      0.56 o 
  -1   5   1     1298.14     1327.97     10.42 o 
   0   5   1       13.23       14.16      1.34 o 
   1   5   1     2346.08     2275.76     17.28 o 
   2   5   1      180.23      189.69      4.58 o 
   3   5   1        6.96        5.78      1.32 o 
   4   5   1       70.86       63.68      3.29 o 
   5   5   1      241.25      219.91      6.11 o 
   6   5   1       73.64       75.09      3.82 o 
   7   5   1       29.22       26.84      2.77 o 
   8   5   1      443.18      446.94     10.87 o 
   9   5   1        0.01        0.28      2.49 o 
  10   5   1       19.17       21.16      4.23 o 
 -10   6   1        0.01       -3.48      8.44 o 
  -9   6   1       47.55       47.98      5.44 o 
  -8   6   1       93.12       92.15      6.38 o 
  -7   6   1       43.18       47.97      3.46 o 
  -6   6   1       66.26       61.93      3.25 o 
  -5   6   1       13.75        9.62      2.21 o 
  -4   6   1      394.74      354.84      5.52 o 
  -3   6   1      740.78      783.30      7.79 o 
  -2   6   1       33.68       38.98      1.74 o 
  -1   6   1      171.71      167.30      3.15 o 
   0   6   1       59.39       61.19      2.68 o 
   1   6   1      322.97      299.25      5.70 o 
   2   6   1        3.95        5.49      1.64 o 
   3   6   1       67.33       64.32      3.06 o 
   4   6   1     1192.59     1153.59     20.25 o 
   5   6   1       34.77       32.70      2.96 o 
   6   6   1        0.70        0.11      1.14 o 
   7   6   1       29.42       33.56      3.49 o 
   8   6   1        1.08       -0.79      1.70 o 
   9   6   1        2.41        3.32      1.93 o 
  10   6   1        0.78        3.02      2.19 o 
 -10   7   1        0.11       -6.51      6.27 o 
  -9   7   1        0.45        1.72      3.34 o 
  -8   7   1       29.53       26.87      3.97 o 
  -7   7   1        5.97        5.48      2.06 o 
  -6   7   1      158.74      173.20      5.25 o 
  -5   7   1      114.71      112.61      3.84 o 
  -4   7   1     1782.02     1788.09     14.37 o 
  -3   7   1       51.48       36.45      1.91 o 
  -2   7   1       95.51       83.68      2.41 o 
  -1   7   1       26.73       20.50      1.52 o 
   0   7   1        6.43        5.44      0.90 o 
   1   7   1      116.39      111.57      3.75 o 
   2   7   1      261.09      270.85      5.97 o 
   3   7   1      182.83      178.66      5.22 o 
   4   7   1        0.01       -0.67      0.96 o 
   5   7   1        3.55        0.07      1.22 o 
   6   7   1        2.09        2.91      1.38 o 
   7   7   1        5.16        3.86      2.77 o 
   8   7   1       94.97       95.47      5.66 o 
   9   7   1       14.67       16.55      2.91 o 
  10   7   1        0.14        3.80      5.48 o 
 -10   8   1        0.41       -1.24      3.60 o 
  -9   8   1        0.01       -5.88      7.35 o 
  -8   8   1        0.13       -3.77      3.55 o 
  -7   8   1        6.03        4.42      1.59 o 
  -6   8   1        0.10        0.10      1.11 o 
  -5   8   1       44.57       44.20      2.86 o 
  -4   8   1     2736.61     2827.20     28.22 o 
  -3   8   1      827.19      816.69      8.73 o 
  -2   8   1      546.76      615.88      7.26 o 
  -1   8   1       65.99       64.91      2.39 o 
   0   8   1       45.70       37.87      2.27 o 
   1   8   1       76.99       79.37      3.46 o 
   2   8   1        0.07        0.38      1.02 o 
   3   8   1       50.60       55.71      5.16 o 
   4   8   1      114.77      109.65      4.49 o 
   5   8   1       73.71       67.21      4.15 o 
   6   8   1      601.71      606.41     13.27 o 
   7   8   1        3.07        2.70      1.85 o 
   8   8   1       74.50       78.55      8.69 o 
   9   8   1        4.99        5.31      3.12 o 
 -10   9   1        0.31       -0.29      3.04 o 
  -9   9   1       16.44       29.40      6.86 o 
  -8   9   1        0.55        1.86      3.07 o 
  -7   9   1        1.35        1.57      2.55 o 
  -6   9   1       92.29       97.81      4.47 o 
  -5   9   1       37.39       36.47      2.70 o 
  -4   9   1       21.63       24.29      1.98 o 
  -3   9   1       66.74       66.07      3.08 o 
  -2   9   1      658.00      718.11      8.34 o 
  -1   9   1       43.61       41.98      3.05 o 
   0   9   1      226.03      244.92      4.69 o 
   1   9   1       65.23       64.69      2.79 o 
   2   9   1        6.69        4.43      1.38 o 
   3   9   1       43.95       45.12      3.28 o 
   4   9   1        0.29        2.38      1.40 o 
   5   9   1      131.96      129.25      5.30 o 
   6   9   1      213.78      206.23      6.89 o 
   7   9   1        0.75       -0.82      1.50 o 
   8   9   1        2.56        1.21      1.77 o 
   9   9   1        6.58        9.38      4.41 o 
  -9  10   1       26.62       39.04      9.55 o 
  -8  10   1        5.01        7.84      4.61 o 
  -7  10   1       72.14       91.72     10.04 o 
  -6  10   1      333.54      324.01      9.94 o 
  -5  10   1        0.11        1.07      1.23 o 
  -4  10   1        2.64        4.55      1.16 o 
  -3  10   1        5.02        5.17      1.97 o 
  -2  10   1       80.94       85.65      5.69 o 
  -1  10   1        2.66        3.11      0.99 o 
   0  10   1       76.44       74.67      2.85 o 
   1  10   1       44.84       50.38      2.78 o 
   2  10   1        2.69       -0.88      1.21 o 
   3  10   1        0.29       -0.30      0.98 o 
   4  10   1       25.99       26.03      3.24 o 
   5  10   1       54.99       53.24      4.45 o 
   6  10   1       59.62       59.52      5.27 o 
   7  10   1        1.76        1.29      1.66 o 
   8  10   1       32.84       36.87      5.09 o 
   9  10   1        0.08       -2.12      2.37 o 
  -9  11   1        1.91        2.92      4.12 o 
  -8  11   1        7.58       12.46      4.85 o 
  -7  11   1        1.24       -1.29      3.38 o 
  -6  11   1        0.67        2.88      2.12 o 
  -5  11   1      390.92      390.01     10.99 o 
  -4  11   1      136.93      125.55      4.98 o 
  -3  11   1        8.03       10.84      1.58 o 
  -2  11   1      234.07      228.40      5.12 o 
  -1  11   1       26.75       33.20      2.34 o 
   0  11   1      769.95      774.38      9.28 o 
   1  11   1      461.26      494.04      8.01 o 
   2  11   1        2.49       -0.96      1.41 o 
   3  11   1        9.13       14.28      2.43 o 
   4  11   1        0.08        0.93      1.48 o 
   5  11   1       29.03       31.47      3.50 o 
   6  11   1        5.74        2.49      1.74 o 
   7  11   1       30.96       24.63      3.46 o 
   8  11   1        0.79        0.87      3.20 o 
   9  11   1       21.97       19.01      5.98 o 
  -9  12   1        0.15        6.46      3.60 o 
  -8  12   1        7.32        7.30      5.05 o 
  -7  12   1        0.62        4.47      3.52 o 
  -6  12   1      339.62      323.67     33.77 o 
  -5  12   1       54.83       56.12      5.12 o 
  -4  12   1      177.72      152.15      5.96 o 
  -3  12   1      125.14      120.79      4.11 o 
  -2  12   1        5.06        4.14      1.14 o 
  -1  12   1      180.40      184.45      4.94 o 
   0  12   1       25.48       23.48      2.38 o 
   1  12   1       78.64       64.88      3.40 o 
   2  12   1       25.17       19.22      2.67 o 
   3  12   1       19.64       16.15      2.53 o 
   4  12   1      218.85      203.72      6.83 o 
   5  12   1       10.96        9.56      2.44 o 
   6  12   1        7.98        3.86      1.87 o 
   7  12   1        5.97        9.81      2.97 o 
   8  12   1        0.46        7.79      4.12 o 
  -8  13   1        2.76        2.25      3.91 o 
  -7  13   1       32.75       34.75      7.73 o 
  -6  13   1        0.18        0.83      3.66 o 
  -5  13   1      417.77      382.98     11.80 o 
  -4  13   1        0.71        0.43      1.52 o 
  -3  13   1        1.43        0.06      1.73 o 
  -2  13   1        8.23        9.87      1.65 o 
  -1  13   1       28.16       25.46      2.36 o 
   0  13   1       28.61       35.77      2.72 o 
   1  13   1       38.00       42.61      3.01 o 
   2  13   1       69.53       77.06      4.61 o 
   3  13   1       59.69       56.05      4.26 o 
   4  13   1       52.23       49.69      4.18 o 
   5  13   1       45.79       40.21      4.06 o 
   6  13   1       26.42       19.78      3.90 o 
   7  13   1       16.58       15.42      3.81 o 
   8  13   1        4.36        4.19      6.54 o 
  -8  14   1        2.40        1.42      8.17 o 
  -7  14   1        7.75        6.35      7.08 o 
  -6  14   1       15.33       18.73      7.79 o 
  -5  14   1      123.74      109.12     11.16 o 
  -4  14   1        7.50        9.64      3.39 o 
  -3  14   1        0.99        1.35      1.55 o 
  -2  14   1       41.96       41.89      3.85 o 
  -1  14   1      190.22      186.45      5.40 o 
   0  14   1       83.32       85.79      3.79 o 
   1  14   1        0.32       -0.86      0.93 o 
   2  14   1       40.78       42.22      3.87 o 
   3  14   1       18.38       18.68      3.62 o 
   4  14   1        7.69        8.98      2.22 o 
   5  14   1       16.30       22.33      3.97 o 
   6  14   1       38.99       45.65      5.82 o 
   7  14   1       10.39        6.35      4.87 o 
  -7  15   1       27.42       38.80      8.46 o 
  -6  15   1        2.35       12.11      4.80 o 
  -5  15   1       38.10       27.05      6.75 o 
  -4  15   1       16.73       14.37      2.75 o 
  -3  15   1       58.71       54.55      4.57 o 
  -2  15   1      243.46      239.40      7.92 o 
  -1  15   1       34.39       40.86      3.91 o 
   0  15   1       16.54       17.84      2.15 o 
   1  15   1       37.42       38.99      3.80 o 
   2  15   1       83.59       95.32      5.35 o 
   3  15   1        8.76       10.64      2.40 o 
   4  15   1        3.39        1.55      1.76 o 
   5  15   1        1.44        0.30      1.64 o 
   6  15   1       24.24       29.23      4.47 o 
   7  15   1       26.61       35.91      7.78 o 
  -7  16   1       10.33        6.16      5.47 o 
  -6  16   1       44.49       39.56     23.14 o 
  -5  16   1       44.96       45.03     20.53 o 
  -4  16   1       56.24       50.93      4.74 o 
  -3  16   1        8.49        8.15      2.29 o 
  -2  16   1        5.68        4.41      1.80 o 
  -1  16   1        5.12        5.59      2.06 o 
   0  16   1        0.18       -0.77      1.47 o 
   1  16   1        1.22       -1.46      1.45 o 
   2  16   1        7.78        7.48      2.15 o 
   3  16   1        8.99        5.54      2.55 o 
   4  16   1        2.17        4.08      4.06 o 
   5  16   1        1.42        1.28      3.31 o 
   6  16   1        0.00        4.84      6.60 o 
  -6  17   1       10.28       39.18     21.46 o 
  -5  17   1        5.04        6.80      8.72 o 
  -4  17   1        1.05        2.33      3.55 o 
  -3  17   1      110.57      102.58      6.26 o 
  -2  17   1        5.47        8.59      2.22 o 
  -1  17   1       66.74       74.27      5.25 o 
   0  17   1       12.62       14.74      3.01 o 
   1  17   1       94.33       91.34      6.08 o 
   2  17   1       17.46       19.13      3.79 o 
   3  17   1        8.14        4.52      2.28 o 
   4  17   1        0.20        0.31      2.08 o 
   5  17   1        1.51        6.73      3.30 o 
   6  17   1        8.75       17.95      4.89 o 
  -5  18   1        8.55        3.16      2.92 o 
  -4  18   1        0.89        1.51      2.09 o 
  -3  18   1       15.30       15.00      3.07 o 
  -2  18   1       32.96       32.19      4.03 o 
  -1  18   1        0.00        0.22      1.58 o 
   0  18   1       35.15       37.13      4.44 o 
   1  18   1       13.09       14.34      3.79 o 
   2  18   1       46.13       39.63      7.65 o 
   3  18   1       20.24       25.43      4.63 o 
   4  18   1        0.00        2.23      4.64 o 
   5  18   1        3.66        1.70      2.15 o 
  -4  19   1       82.68       94.00     12.49 o 
  -3  19   1       42.91       46.27      7.75 o 
  -2  19   1        7.97       10.68      4.41 o 
  -1  19   1        0.35       -0.75      1.70 o 
   0  19   1        8.34        7.63      2.94 o 
   1  19   1       14.20       14.76      4.00 o 
   2  19   1        7.02        5.79      8.15 o 
   3  19   1       16.19       15.49      4.17 o 
   4  19   1       10.91       20.87      7.87 o 
  -3  20   1        0.43        1.35      7.07 o 
  -2  20   1        1.69        2.86      2.02 o 
  -1  20   1        1.11       -0.84      6.30 o 
   0  20   1        2.11       -0.76      2.91 o 
   1  20   1       77.28       82.02      8.37 o 
   2  20   1       20.71       12.56      3.65 o 
 -11   0   2        0.02       24.41      9.65 o 
 -10   0   2       14.03       38.96      9.77 o 
  -4   0   2      745.45      671.19     13.16 o 
  -3   0   2       90.21       96.65      3.10 o 
  -2   0   2     1056.58      973.12     10.55 o 
  -1   0   2      270.25      288.50      5.17 o 
   0   0   2       81.64       74.38      2.89 o 
   1   0   2     1790.08     1717.69     16.85 o 
   2   0   2     6950.96     6976.87     70.25 o 
   3   0   2       57.99       55.82      3.30 o 
   4   0   2     1907.76     2115.50     28.81 o 
   5   0   2       50.53       67.98      4.51 o 
   6   0   2        4.14        4.65      1.86 o 
   7   0   2      229.89      255.41      9.38 o 
   8   0   2       26.35       31.93      4.35 o 
   9   0   2       79.64       85.16      6.85 o 
  10   0   2       18.91       22.90      4.34 o 
 -11   1   2        0.01       20.13      5.37 o 
 -10   1   2       14.72       35.00     11.53 o 
  -9   1   2        0.85       -3.20      2.14 o 
  -8   1   2       52.18       55.98      5.62 o 
  -7   1   2       45.31       43.01      3.67 o 
  -6   1   2      268.15      299.35      7.59 o 
  -5   1   2      116.91      107.48      3.95 o 
  -4   1   2      292.07      302.83      6.96 o 
  -3   1   2      147.25      146.45      2.60 o 
  -2   1   2       50.83       39.05      1.20 o 
  -1   1   2      706.62      653.57      5.73 o 
   0   1   2      544.37      473.12      5.25 o 
   1   1   2       30.03       32.97      2.19 o 
   2   1   2      147.78      149.88      3.38 o 
   3   1   2      740.12      754.23      9.09 o 
   4   1   2       47.56       62.02      3.01 o 
   5   1   2       13.35        7.59      1.60 o 
   6   1   2        1.92        1.99      1.23 o 
   7   1   2       25.47       23.85      2.86 o 
   8   1   2      126.04      121.09      5.60 o 
   9   1   2      115.54      116.75      5.95 o 
  10   1   2       15.46       14.42      2.63 o 
 -11   2   2        0.47        8.86      8.04 o 
 -10   2   2       37.70       54.39     14.39 o 
  -9   2   2       14.59       21.99      4.59 o 
  -8   2   2       14.76       15.32      2.65 o 
  -7   2   2       17.77       17.13      2.56 o 
  -6   2   2      117.56      135.26      5.07 o 
  -5   2   2      383.18      390.71      7.51 o 
  -4   2   2      266.69      257.07      6.84 o 
  -3   2   2      434.34      428.88      8.24 o 
  -2   2   2     1891.63     2003.48     15.20 o 
  -1   2   2     1548.95     1435.64      9.83 o 
   0   2   2      182.00      181.07      3.18 o 
   1   2   2     1635.46     1588.17     12.34 o 
   2   2   2     1302.95     1259.89     11.27 o 
   3   2   2       31.98       28.36      2.19 o 
   4   2   2        0.00       -0.31      0.98 o 
   5   2   2       38.50       30.28      2.60 o 
   6   2   2        1.74        1.18      1.30 o 
   7   2   2        9.28        9.30      2.06 o 
   8   2   2       92.68       82.42      4.96 o 
   9   2   2       46.10       63.07      5.24 o 
  10   2   2       48.16       53.18      4.49 o 
 -11   3   2        2.93       -0.66      8.51 o 
 -10   3   2       22.99       37.23     12.76 o 
  -9   3   2       11.65       17.03      4.60 o 
  -8   3   2       61.45       62.56      4.25 o 
  -7   3   2        9.23       12.87      2.21 o 
  -6   3   2       82.04       87.38      3.97 o 
  -5   3   2        0.48        0.26      0.59 o 
  -4   3   2      193.47      186.23      4.15 o 
  -3   3   2      240.43      247.00      7.30 o 
  -2   3   2       27.34       28.33      1.00 o 
  -1   3   2      592.17      627.46      5.66 o 
   0   3   2        6.74       13.30      1.13 o 
   1   3   2      107.18       93.17      4.27 o 
   2   3   2     1621.58     1634.94     13.22 o 
   3   3   2      448.59      456.13      6.90 o 
   4   3   2      100.32      102.12      5.33 o 
   5   3   2       54.18       49.40      3.26 o 
   6   3   2      970.51      955.74     13.08 o 
   7   3   2       27.85       30.78      3.14 o 
   8   3   2      284.88      292.65      9.14 o 
   9   3   2       27.32       28.80      3.60 o 
  10   3   2        9.26        9.17      2.32 o 
 -11   4   2        3.48       -4.08      8.99 o 
 -10   4   2       56.42       52.12      7.98 o 
  -9   4   2       20.67       23.21      5.45 o 
  -8   4   2        9.91       13.61      4.03 o 
  -7   4   2       40.58       43.89      3.25 o 
  -6   4   2        0.17       -0.84      0.83 o 
  -5   4   2        4.94        6.35      1.10 o 
  -4   4   2      177.92      211.29      7.43 o 
  -3   4   2       58.81       48.99      3.53 o 
  -2   4   2      811.04      862.47     10.03 o 
  -1   4   2      186.88      181.69      2.83 o 
   0   4   2       14.02       16.12      1.67 o 
   1   4   2      100.09      104.38      5.15 o 
   2   4   2      259.88      285.59      5.97 o 
   3   4   2       14.01       15.46      1.67 o 
   4   4   2      491.16      497.17      7.90 o 
   5   4   2        5.76        4.32      1.39 o 
   6   4   2        0.69        0.30      1.05 o 
   7   4   2       11.06       12.04      2.49 o 
   8   4   2      267.68      258.84      9.46 o 
   9   4   2        1.20        1.53      2.50 o 
  10   4   2        1.61        2.42      1.81 o 
 -11   5   2        1.49       -6.50      9.90 o 
 -10   5   2        0.22        2.39      3.75 o 
  -9   5   2       11.35       10.73      3.90 o 
  -8   5   2       19.66       20.78      4.74 o 
  -7   5   2        1.66        1.30      1.19 o 
  -6   5   2       58.59       64.46      3.47 o 
  -5   5   2       60.78       61.37      3.04 o 
  -4   5   2      696.07      638.21      6.62 o 
  -3   5   2       28.23       26.04      6.65 o 
  -2   5   2       60.59       82.50      2.70 o 
  -1   5   2       56.85       49.71      2.82 o 
   0   5   2      333.85      344.67      5.48 o 
   1   5   2      924.89      973.23     10.97 o 
   2   5   2     1751.89     1767.07     16.57 o 
   3   5   2       72.53       77.63      4.22 o 
   4   5   2       48.44       35.89      2.65 o 
   5   5   2        1.80        2.25      1.22 o 
   6   5   2      425.32      434.81      9.96 o 
   7   5   2      146.03      141.26      6.09 o 
   8   5   2        9.10        7.65      2.22 o 
   9   5   2        8.67        8.08      2.26 o 
  10   5   2        4.90        7.76      2.11 o 
 -10   6   2        3.34        3.75      6.83 o 
  -9   6   2        0.38       -1.67      2.88 o 
  -8   6   2       79.81       79.71      5.35 o 
  -7   6   2       21.00       20.59      2.98 o 
  -6   6   2       71.80       71.49      2.99 o 
  -5   6   2      289.84      275.36      4.71 o 
  -4   6   2     4725.81     4987.60     27.55 o 
  -3   6   2      397.67      386.75      6.07 o 
  -2   6   2        0.00        0.69      1.12 o 
  -1   6   2        0.63        2.49      0.90 o 
   0   6   2      201.81      205.44      4.62 o 
   1   6   2      103.96      110.06      6.69 o 
   2   6   2       37.57       43.37      2.89 o 
   3   6   2        0.03       -0.23      0.94 o 
   4   6   2       39.17       38.21      2.40 o 
   5   6   2       92.10       84.22      4.03 o 
   6   6   2      139.78      139.23      5.76 o 
   7   6   2       66.98       65.36      4.88 o 
   8   6   2       73.99       77.55      5.49 o 
   9   6   2        2.78        4.09      2.79 o 
 -10   7   2        1.17       -0.71      6.24 o 
  -9   7   2       40.40       44.90      9.68 o 
  -8   7   2       70.72       89.61      9.10 o 
  -7   7   2       11.40       13.56      4.06 o 
  -6   7   2       20.69       23.11      1.98 o 
  -5   7   2      446.76      453.14      6.24 o 
  -4   7   2     1311.74     1307.66     10.62 o 
  -3   7   2     1492.06     1498.67     14.37 o 
  -2   7   2       98.23      108.90      3.57 o 
  -1   7   2      270.67      278.02      5.67 o 
   0   7   2      156.83      159.78      6.43 o 
   1   7   2        6.16       10.68      2.11 o 
   2   7   2      224.06      218.67      6.18 o 
   3   7   2     1046.02     1002.70     13.36 o 
   4   7   2      344.48      336.04      6.27 o 
   5   7   2      213.51      207.01      6.72 o 
   6   7   2      865.85      833.65     14.22 o 
   7   7   2      228.08      231.06      8.02 o 
   8   7   2       20.98       23.77      3.52 o 
   9   7   2       16.34       25.20      3.31 o 
 -10   8   2        9.19       11.38      8.34 o 
  -9   8   2       50.10       51.94      8.53 o 
  -8   8   2      147.78      132.60     10.90 o 
  -7   8   2       95.24       98.29      9.02 o 
  -6   8   2        0.29        1.74      2.66 o 
  -5   8   2       50.85       47.70      2.19 o 
  -4   8   2      232.62      241.38      4.03 o 
  -3   8   2      439.05      418.57      7.40 o 
  -2   8   2      451.21      478.64      7.92 o 
  -1   8   2      852.62      880.06     11.02 o 
   0   8   2       11.99       11.89      1.69 o 
   1   8   2       13.81       13.80      2.06 o 
   2   8   2        7.54        3.63      1.92 o 
   3   8   2       26.29       22.94      2.60 o 
   4   8   2      108.53      101.45      4.62 o 
   5   8   2       47.83       41.33      3.71 o 
   6   8   2      342.69      326.95      9.16 o 
   7   8   2       46.74       51.19      4.56 o 
   8   8   2        1.41        1.27      2.16 o 
   9   8   2       15.32       16.52      2.76 o 
 -10   9   2        0.38        6.17      4.40 o 
  -9   9   2        9.05       10.80      4.83 o 
  -8   9   2       13.84       11.84      5.20 o 
  -7   9   2        9.27        5.72      3.91 o 
  -6   9   2      109.75       97.51      6.65 o 
  -5   9   2       10.88       11.03      1.89 o 
  -4   9   2       15.64       22.66      2.29 o 
  -3   9   2        1.58        1.08      1.09 o 
  -2   9   2       13.11       19.83      2.20 o 
  -1   9   2      319.29      323.74      6.90 o 
   0   9   2      170.93      150.40      4.81 o 
   1   9   2      172.16      180.50      5.61 o 
   2   9   2      263.53      269.45      7.06 o 
   3   9   2      231.07      252.96      7.17 o 
   4   9   2      151.94      119.83      5.11 o 
   5   9   2        2.52        5.19      1.94 o 
   6   9   2      206.33      189.66      7.03 o 
   7   9   2        2.25        1.85      1.65 o 
   8   9   2       23.72       25.63      3.58 o 
   9   9   2        1.06        0.92      2.33 o 
 -10  10   2        0.15       -3.65     12.22 o 
  -9  10   2        8.55        6.70      7.41 o 
  -8  10   2       82.52       84.23     10.35 o 
  -7  10   2      295.21      246.54     14.36 o 
  -6  10   2      553.98      505.43     21.59 o 
  -5  10   2       12.29       14.38      2.20 o 
  -4  10   2        0.03       -0.95      1.09 o 
  -3  10   2        0.92        0.69      1.43 o 
  -2  10   2        0.85       -0.34      0.85 o 
  -1  10   2       28.98       26.48      2.58 o 
   0  10   2        3.28        2.71      1.30 o 
   1  10   2      291.01      266.13      6.96 o 
   2  10   2      232.32      247.29      7.08 o 
   3  10   2        4.88        3.75      1.54 o 
   4  10   2        8.25        9.57      2.47 o 
   5  10   2      106.33       97.95      5.57 o 
   6  10   2        8.11        3.32      1.94 o 
   7  10   2       20.65       25.94      3.51 o 
   8  10   2        0.00       -2.79      2.35 o 
  -9  11   2        0.33       -2.62      8.20 o 
  -8  11   2        3.63       10.41      5.25 o 
  -7  11   2       72.96       71.62     27.88 o 
  -6  11   2      359.52      317.58     11.77 o 
  -5  11   2        1.46        5.46      2.54 o 
  -4  11   2       12.31       11.44      2.16 o 
  -3  11   2      201.60      216.34      6.45 o 
  -2  11   2       43.66       44.54      4.14 o 
  -1  11   2       72.07       79.54      4.03 o 
   0  11   2       42.08       38.09      3.14 o 
   1  11   2       83.88       83.02      4.38 o 
   2  11   2       52.79       47.98      3.72 o 
   3  11   2       20.54       19.94      2.81 o 
   4  11   2     1217.89     1239.55     17.71 o 
   5  11   2        2.95        2.64      2.04 o 
   6  11   2       56.48       62.14      5.05 o 
   7  11   2        4.94        3.94      2.58 o 
   8  11   2       13.01       12.30      2.81 o 
  -9  12   2        0.01        2.24      3.02 o 
  -8  12   2        6.06        5.40      6.74 o 
  -7  12   2       56.23       49.50     19.70 o 
  -6  12   2        8.59        9.60      4.14 o 
  -5  12   2       60.51       63.15      6.19 o 
  -4  12   2      111.76       94.31      5.12 o 
  -3  12   2       22.35       19.78      2.68 o 
  -2  12   2        0.03       -0.81      0.98 o 
  -1  12   2       62.43       56.90      3.84 o 
   0  12   2       10.19       15.03      2.32 o 
   1  12   2       27.80       25.40      2.94 o 
   2  12   2        1.29        0.52      1.39 o 
   3  12   2        6.23        3.79      1.79 o 
   4  12   2      182.94      180.02      6.96 o 
   5  12   2       92.89       90.42      6.68 o 
   6  12   2        1.61        0.24      1.59 o 
   7  12   2        1.74        3.50      1.97 o 
   8  12   2        6.32        6.06      3.09 o 
  -8  13   2        3.98       11.34     16.24 o 
  -7  13   2        5.50        6.36      3.76 o 
  -6  13   2       12.87       15.34      4.04 o 
  -5  13   2       65.19       45.51      5.71 o 
  -4  13   2       17.38       14.37      2.59 o 
  -3  13   2      136.40      139.41      5.63 o 
  -2  13   2       33.05       28.11      3.16 o 
  -1  13   2       13.22       14.05      2.78 o 
   0  13   2       49.73       49.73      3.79 o 
   1  13   2       22.59       20.27      2.74 o 
   2  13   2        8.49        7.16      1.94 o 
   3  13   2        8.27       15.52      2.59 o 
   4  13   2      315.55      312.75      9.26 o 
   5  13   2        2.73        6.72      2.12 o 
   6  13   2        0.49       -0.61      1.57 o 
   7  13   2       38.80       43.63      8.27 o 
  -8  14   2       41.85       44.90     15.98 o 
  -7  14   2       39.17       39.54     15.96 o 
  -6  14   2       43.19       30.09      5.09 o 
  -5  14   2       36.95       45.17      5.74 o 
  -4  14   2        0.14       -2.31      1.54 o 
  -3  14   2       28.97       36.02      3.69 o 
  -2  14   2       23.38       23.04      3.11 o 
  -1  14   2      116.36      120.85      5.29 o 
   0  14   2        3.28        2.93      1.51 o 
   1  14   2       19.18       20.23      2.87 o 
   2  14   2       26.58       23.31      3.51 o 
   3  14   2       14.85       18.71      3.01 o 
   4  14   2        9.79       11.65      3.66 o 
   5  14   2       50.21       50.55      4.81 o 
   6  14   2        0.13        2.03      1.79 o 
   7  14   2        2.90        8.80      7.42 o 
  -8  15   2       21.41       16.95      5.96 o 
  -7  15   2       28.88       21.27      7.07 o 
  -6  15   2       43.09       48.05      6.45 o 
  -5  15   2       51.81       49.99      7.92 o 
  -4  15   2       17.41       23.01      4.49 o 
  -3  15   2      103.76      105.42      6.04 o 
  -2  15   2      160.17      151.82      6.24 o 
  -1  15   2        7.75        9.28      2.28 o 
   0  15   2       45.30       43.55      4.00 o 
   1  15   2        6.95        7.57      2.16 o 
   2  15   2       75.99       79.26      5.49 o 
   3  15   2       50.15       52.73      4.88 o 
   4  15   2       67.43       66.68      5.40 o 
   5  15   2        0.84        1.80      3.41 o 
   6  15   2        1.90       -2.00      3.23 o 
  -7  16   2        7.85        2.21     15.77 o 
  -6  16   2       39.71       43.17      8.70 o 
  -5  16   2       17.16       14.04      3.81 o 
  -4  16   2        0.16       -0.58      1.74 o 
  -3  16   2       22.00       20.92      3.28 o 
  -2  16   2       26.99       24.03      3.34 o 
  -1  16   2       17.80       25.78      3.34 o 
   0  16   2        4.00        7.92      2.36 o 
   1  16   2      173.20      175.78      7.57 o 
   2  16   2      184.71      198.22      9.22 o 
   3  16   2       41.52       45.25      8.85 o 
   4  16   2       26.22       25.44      4.50 o 
   5  16   2        3.73        2.20      5.52 o 
   6  16   2       15.87       28.11      4.92 o 
  -6  17   2        6.91       -4.77      3.27 o 
  -5  17   2        7.09        2.98      2.65 o 
  -4  17   2       14.77       12.15      3.29 o 
  -3  17   2        1.00       -0.82      1.72 o 
  -2  17   2       19.98       17.37      3.19 o 
  -1  17   2       36.09       31.50      4.22 o 
   0  17   2       15.41       16.28      3.09 o 
   1  17   2       62.76       66.55      5.71 o 
   2  17   2       10.72        8.49      2.24 o 
   3  17   2        5.68        5.84      3.68 o 
   4  17   2        0.03        0.83      2.43 o 
   5  17   2        9.53       13.77      5.62 o 
  -5  18   2        9.32        4.25      2.37 o 
  -4  18   2       19.32       18.86      4.34 o 
  -3  18   2        0.12        1.59      2.58 o 
  -2  18   2       14.38        9.44      2.43 o 
  -1  18   2        0.01        0.43      2.17 o 
   0  18   2       37.96       40.56      4.65 o 
   1  18   2        0.56        3.44      1.93 o 
   2  18   2        4.94        3.54      2.53 o 
   3  18   2       56.12       56.75     11.42 o 
   4  18   2        0.05        5.76      2.59 o 
  -4  19   2        2.40        3.93      4.27 o 
  -3  19   2        4.85        1.61      2.09 o 
  -2  19   2        4.65       -1.47      2.40 o 
  -1  19   2        5.81        5.89      2.63 o 
   0  19   2        1.71        6.22      2.32 o 
   1  19   2       22.38       24.38      4.66 o 
   2  19   2       25.61       23.78      6.27 o 
   3  19   2       65.11       67.35     20.70 o 
  -3  20   2        5.05        7.27      2.91 o 
  -2  20   2        5.91        7.05      7.16 o 
  -1  20   2        5.96        4.69      3.33 o 
   0  20   2       31.17       33.67      5.50 o 
   1  20   2       15.94       10.33      3.38 o 
  -8   1   3       39.88       48.60      6.00 o 
  -7   1   3       36.15       34.91      3.07 o 
  -6   1   3        1.40        1.04      0.90 o 
  -5   1   3      101.82       97.08      3.05 o 
  -4   1   3      287.44      273.61      4.14 o 
  -3   1   3      101.05      102.24      2.62 o 
  -2   1   3      692.40      759.01      7.22 o 
  -1   1   3      169.96      137.84      3.92 o 
   0   1   3      507.23      508.23      7.48 o 
   1   1   3      829.87      882.90      9.65 o 
   2   1   3      684.62      674.64      9.43 o 
   3   1   3        1.08        1.03      0.88 o 
   4   1   3     1241.72     1308.32     12.94 o 
   5   1   3       37.85       45.27      3.02 o 
   6   1   3       15.23       16.16      2.15 o 
   7   1   3      154.13      160.97      5.57 o 
   8   1   3       54.05       48.15      4.06 o 
   9   1   3       54.60       53.56      4.64 o 
 -11   2   3        1.47       31.83      8.14 o 
  -8   2   3      138.63      142.86      9.49 o 
  -7   2   3      111.07      116.97      7.95 o 
  -6   2   3      100.58      114.75      4.07 o 
  -5   2   3        1.35        3.08      0.71 o 
  -4   2   3       24.88       34.02      2.20 o 
  -3   2   3       48.37       50.35      2.26 o 
  -2   2   3        0.03        0.96      0.59 o 
  -1   2   3     2630.81     2750.72     17.65 o 
   0   2   3       31.12       31.98      1.92 o 
   1   2   3       71.85       67.18      2.66 o 
   2   2   3      366.98      396.15      6.44 o 
   3   2   3      293.73      271.14      5.27 o 
   4   2   3      289.88      292.65      6.02 o 
   5   2   3       50.54       47.36      3.01 o 
   6   2   3        6.32        4.92      1.44 o 
   7   2   3       76.87       73.88      4.62 o 
   8   2   3       48.03       44.24      3.90 o 
   9   2   3        0.85        2.00      1.43 o 
 -11   3   3       10.88       33.37     11.56 o 
 -10   3   3       16.90       41.16     11.97 o 
  -9   3   3        0.84       -0.94      2.36 o 
  -8   3   3       50.41       49.86      6.85 o 
  -7   3   3       10.78       11.12      3.36 o 
  -6   3   3      124.60      123.98      3.59 o 
  -5   3   3        3.92        3.18      1.28 o 
  -4   3   3       21.56       15.73      2.32 o 
  -3   3   3      315.74      339.03      5.72 o 
  -2   3   3       32.36       30.80      1.35 o 
  -1   3   3      230.54      233.52      3.97 o 
   0   3   3     6344.99     6508.73     35.74 o 
   1   3   3       57.98       65.66      2.79 o 
   2   3   3     1014.34     1168.50     11.71 o 
   3   3   3       16.20       13.10      1.68 o 
   4   3   3       94.47       98.45      4.02 o 
   5   3   3       23.73       23.00      2.56 o 
   6   3   3      146.36      139.52      5.85 o 
   7   3   3       58.67       53.20      4.55 o 
   8   3   3       11.63       10.74      2.25 o 
   9   3   3        5.66        4.83      2.64 o 
 -11   4   3        6.29       12.32      9.05 o 
 -10   4   3       60.40       73.08     17.47 o 
  -9   4   3        7.24       10.93      6.74 o 
  -8   4   3        0.71        1.92      2.42 o 
  -7   4   3        0.05        0.13      1.79 o 
  -6   4   3       27.81       27.59      3.57 o 
  -5   4   3       86.65       76.07      4.62 o 
  -4   4   3      251.37      236.42      7.49 o 
  -3   4   3      114.17      125.03      3.08 o 
  -2   4   3      244.17      250.51      3.58 o 
  -1   4   3      791.77      797.14      7.93 o 
   0   4   3      204.92      182.77      4.00 o 
   1   4   3     1053.60     1079.24     11.24 o 
   2   4   3      361.96      423.89      7.93 o 
   3   4   3       30.78       37.27      3.02 o 
   4   4   3        1.66        0.39      1.08 o 
   5   4   3      260.70      261.48      6.86 o 
   6   4   3      106.14       94.32      5.45 o 
   7   4   3       17.04       13.00      3.28 o 
   8   4   3        0.00       -1.45      1.35 o 
   9   4   3        2.35        1.19      1.36 o 
 -11   5   3       20.73       22.78     10.87 o 
 -10   5   3        9.30       16.09      9.68 o 
  -9   5   3       24.46       33.06      5.90 o 
  -8   5   3       13.62       20.87      4.59 o 
  -7   5   3       85.74       88.13      7.95 o 
  -6   5   3        5.49        6.89      2.05 o 
  -5   5   3      101.15       94.89      5.44 o 
  -4   5   3      933.74      967.57     17.03 o 
  -3   5   3      213.60      216.64      7.38 o 
  -2   5   3        3.34        6.40      1.05 o 
  -1   5   3      298.92      299.73      5.14 o 
   0   5   3     1016.90     1047.72     10.47 o 
   1   5   3        0.80        1.48      1.07 o 
   2   5   3      433.60      463.63      8.53 o 
   3   5   3      211.31      187.03      5.84 o 
   4   5   3      150.54      141.20      4.50 o 
   5   5   3      298.94      292.82      8.16 o 
   6   5   3      254.70      240.10      7.95 o 
   7   5   3       27.38       23.29      3.37 o 
   8   5   3       16.13       17.23      3.02 o 
   9   5   3        0.15       -1.32      1.28 o 
 -10   6   3       58.13       55.77      8.50 o 
  -9   6   3       83.45      100.60      9.57 o 
  -8   6   3        3.35        4.01      3.41 o 
  -7   6   3        3.10        2.13      2.61 o 
  -6   6   3        5.46        5.52      1.98 o 
  -5   6   3       89.75       89.62      4.08 o 
  -4   6   3       11.29        9.07      2.26 o 
  -3   6   3       24.99       30.76      1.69 o 
  -2   6   3       76.99       77.08      2.98 o 
  -1   6   3        0.74        1.88      0.69 o 
   0   6   3       44.00       46.34      2.55 o 
   1   6   3      332.74      346.90      7.16 o 
   2   6   3       51.27       47.14      3.27 o 
   3   6   3        0.66        0.15      1.12 o 
   4   6   3      153.35      143.19      5.52 o 
   5   6   3        6.62        7.53      2.17 o 
   6   6   3      201.28      196.50      7.35 o 
   7   6   3        2.60        1.39      1.68 o 
   8   6   3        5.17        0.74      2.17 o 
   9   6   3       12.14       18.30      4.76 o 
 -10   7   3        1.22        3.66      4.81 o 
  -9   7   3       73.51       63.65     12.00 o 
  -8   7   3       13.05       14.21      6.38 o 
  -7   7   3        0.00       -0.17      2.18 o 
  -6   7   3       26.76       23.52      3.84 o 
  -5   7   3       44.41       42.02      4.14 o 
  -4   7   3      216.72      235.49      7.89 o 
  -3   7   3      142.54      155.29      4.01 o 
  -2   7   3        7.33        5.56      1.19 o 
  -1   7   3        4.99        4.64      0.86 o 
   0   7   3     2181.06     2331.57     19.34 o 
   1   7   3        0.53        0.82      1.02 o 
   2   7   3      636.36      647.82     11.49 o 
   3   7   3       58.21       58.21      4.31 o 
   4   7   3      199.33      188.11      6.54 o 
   5   7   3        1.42        1.33      1.72 o 
   6   7   3      314.44      302.68      9.17 o 
   7   7   3       45.29       40.90      4.13 o 
   8   7   3        2.74       -1.02      1.55 o 
   9   7   3        5.95        7.89      2.18 o 
 -10   8   3        0.06        5.61      4.05 o 
  -9   8   3       55.88       61.30     13.62 o 
  -8   8   3        4.51        3.36      3.51 o 
  -7   8   3        0.84       -0.24      1.79 o 
  -6   8   3       35.89       30.10      3.98 o 
  -5   8   3        0.37       -0.12      1.38 o 
  -4   8   3       28.66       24.94      1.84 o 
  -3   8   3      197.59      197.80      8.00 o 
  -2   8   3       12.43       10.56      1.60 o 
  -1   8   3      316.11      293.67      6.34 o 
   0   8   3       45.50       45.60      2.86 o 
   1   8   3        0.00        1.06      1.06 o 
   2   8   3      398.49      397.17      8.71 o 
   3   8   3      110.51      104.73      4.75 o 
   4   8   3      101.68      104.82      5.03 o 
   5   8   3      122.01      123.51      5.78 o 
   6   8   3       19.98       13.54      2.85 o 
   7   8   3        7.88        9.06      2.24 o 
   8   8   3        4.65        2.43      1.65 o 
 -10   9   3        0.17       -1.59      3.65 o 
  -9   9   3        1.07       -1.95      4.96 o 
  -8   9   3        5.19        5.08      9.87 o 
  -7   9   3      290.58      262.74     10.36 o 
  -6   9   3      566.89      513.85     13.69 o 
  -5   9   3      224.83      195.24      8.46 o 
  -4   9   3       56.15       54.12      2.87 o 
  -3   9   3      372.62      376.04      7.40 o 
  -2   9   3       12.06       12.21      1.84 o 
  -1   9   3       23.22       22.05      2.48 o 
   0   9   3      726.28      789.78     11.19 o 
   1   9   3       39.66       45.05      3.47 o 
   2   9   3      740.13      762.73     12.51 o 
   3   9   3       30.89       33.23      3.45 o 
   4   9   3      126.79      127.83      5.68 o 
   5   9   3      277.99      279.48      8.76 o 
   6   9   3       17.74       15.30      2.98 o 
   7   9   3        2.46       -1.44      1.44 o 
   8   9   3        0.00       -1.67      1.34 o 
 -10  10   3        1.03       -7.93      6.47 o 
  -9  10   3        5.65       -0.06     11.53 o 
  -8  10   3        0.07       -2.98      2.83 o 
  -7  10   3        7.16        8.87      3.66 o 
  -6  10   3      184.89      172.51      8.74 o 
  -5  10   3       54.86       44.39      4.97 o 
  -4  10   3       24.21       23.88      2.39 o 
  -3  10   3      216.92      206.28      5.87 o 
  -2  10   3        5.29        8.11      1.70 o 
  -1  10   3       27.76       33.24      2.93 o 
   0  10   3       13.19       15.05      2.12 o 
   1  10   3       25.44       19.72      2.73 o 
   2  10   3       21.24       23.27      2.87 o 
   3  10   3      250.40      247.47      9.17 o 
   4  10   3      510.63      494.20     15.21 o 
   5  10   3       57.82       58.01      4.90 o 
   6  10   3        7.16        9.43      2.53 o 
   7  10   3       23.02       27.08      3.89 o 
   8  10   3       20.37       22.43      3.52 o 
  -9  11   3        3.82        4.50      9.72 o 
  -8  11   3        4.32       15.37      6.14 o 
  -7  11   3      105.86       96.64      7.73 o 
  -6  11   3      209.34      178.23     18.22 o 
  -5  11   3      323.26      311.55     11.00 o 
  -4  11   3        8.12        9.62      3.54 o 
  -3  11   3       52.38       52.26      5.35 o 
  -2  11   3        2.35        2.40      1.48 o 
  -1  11   3       13.39       14.10      2.58 o 
   0  11   3       97.17       95.46      9.57 o 
   1  11   3      322.09      351.06      9.32 o 
   2  11   3      136.68      128.67      5.61 o 
   3  11   3       58.17       57.01      5.90 o 
   4  11   3      267.12      273.26      8.74 o 
   5  11   3        2.54        3.52      1.76 o 
   6  11   3       20.09       21.61      4.07 o 
   7  11   3        0.63        0.62      1.74 o 
   8  11   3       21.69       20.88      3.52 o 
  -9  12   3        5.85        4.59      3.75 o 
  -8  12   3        6.59       -3.71      4.15 o 
  -7  12   3        5.39        5.82      4.40 o 
  -6  12   3        9.07       11.75      3.52 o 
  -5  12   3       14.64       19.08      3.95 o 
  -4  12   3       78.42       76.54      6.40 o 
  -3  12   3        3.12        1.02      1.49 o 
  -2  12   3      244.73      238.20      7.66 o 
  -1  12   3        1.53        0.53      1.99 o 
   0  12   3       26.10       31.43      3.12 o 
   1  12   3        3.59        2.19      1.37 o 
   2  12   3      352.27      351.16      9.41 o 
   3  12   3        0.00       -0.17      1.41 o 
   4  12   3      243.11      244.11      8.49 o 
   5  12   3       78.09       82.94      6.41 o 
   6  12   3        0.23        0.69      1.59 o 
   7  12   3       17.16       20.05      3.42 o 
  -8  13   3      160.16      164.36     37.15 o 
  -7  13   3        1.26        1.99      2.84 o 
  -6  13   3        1.17        3.24      2.56 o 
  -5  13   3        1.66        5.06      2.79 o 
  -4  13   3       78.41       83.01      6.86 o 
  -3  13   3      229.28      216.39      7.03 o 
  -2  13   3       35.22       39.66      7.03 o 
  -1  13   3      708.96      722.16     12.71 o 
   0  13   3       10.78       16.08      2.72 o 
   1  13   3       84.47       72.39      5.25 o 
   2  13   3       22.71       22.63      3.28 o 
   3  13   3      241.37      234.68      8.27 o 
   4  13   3        0.60        0.24      2.25 o 
   5  13   3        2.07        2.25      1.80 o 
   6  13   3        0.31        4.60      1.83 o 
   7  13   3        4.16        5.01      2.47 o 
  -8  14   3       39.40       39.18     12.65 o 
  -7  14   3        0.56        1.75      3.59 o 
  -6  14   3        0.35        4.10      2.45 o 
  -5  14   3        0.01        0.23      2.03 o 
  -4  14   3        9.87        6.84      2.95 o 
  -3  14   3       53.27       58.31      6.50 o 
  -2  14   3       21.26       26.33      3.29 o 
  -1  14   3      132.60      132.69      6.49 o 
   0  14   3        0.89       -0.01      1.51 o 
   1  14   3       27.51       32.21      3.94 o 
   2  14   3      423.62      438.83     11.21 o 
   3  14   3       15.97       14.27      2.76 o 
   4  14   3        8.53       11.42      6.53 o 
   5  14   3        1.27       -0.39      2.28 o 
   6  14   3       17.61       21.58      3.43 o 
  -7  15   3        1.45        3.52      2.33 o 
  -6  15   3        5.49        5.52      3.04 o 
  -5  15   3        5.14        7.16      2.93 o 
  -4  15   3       26.57       30.62      5.16 o 
  -3  15   3       20.03       15.87      3.98 o 
  -2  15   3       58.97       60.50      4.68 o 
  -1  15   3        1.71        3.00      1.73 o 
   0  15   3      258.28      272.59      9.28 o 
   1  15   3       64.72       57.56      5.33 o 
   2  15   3      428.10      459.71     11.76 o 
   3  15   3       35.05       44.70      7.13 o 
   4  15   3        1.47        2.81      3.24 o 
   5  15   3        0.05       -0.21      1.64 o 
   6  15   3        2.41        2.82      6.78 o 
  -7  16   3        0.03       -1.28      2.09 o 
  -6  16   3        0.28        1.04      2.62 o 
  -5  16   3       12.95       12.91      7.46 o 
  -4  16   3        6.68        1.64      2.55 o 
  -3  16   3       25.75       30.49      4.87 o 
  -2  16   3       44.75       49.74      4.53 o 
  -1  16   3       26.93       26.78      3.79 o 
   0  16   3       55.66       51.02      5.06 o 
   1  16   3      174.62      172.44      7.89 o 
   2  16   3      105.29      103.12      7.01 o 
   3  16   3        9.66        9.66      2.52 o 
   4  16   3       10.81       21.91      3.45 o 
   5  16   3       23.41       36.18     11.99 o 
  -6  17   3        0.59       -1.73      5.10 o 
  -5  17   3        0.00       -1.37      4.52 o 
  -4  17   3        0.00       -1.44      2.20 o 
  -3  17   3       13.60       18.42      4.08 o 
  -2  17   3        0.57        3.79      2.72 o 
  -1  17   3      135.14      136.49      7.83 o 
   0  17   3        4.02        5.98      2.26 o 
   1  17   3      210.96      213.92      8.86 o 
   2  17   3       13.34       14.65      3.26 o 
   3  17   3        0.89        2.99      4.37 o 
   4  17   3       30.93       29.08      4.92 o 
  -5  18   3       13.70        9.63      5.54 o 
  -4  18   3        7.25        7.94      3.18 o 
  -3  18   3       15.99       11.68      3.47 o 
  -2  18   3        5.69        6.30      2.61 o 
  -1  18   3      113.43      119.02      7.15 o 
   0  18   3       60.50       65.91      5.99 o 
   1  18   3       15.18        7.34      4.09 o 
   2  18   3       28.06       27.17      4.14 o 
   3  18   3        5.26       22.42     25.39 o 
  -4  19   3        0.69       -1.72      1.95 o 
  -3  19   3        0.85        4.78      2.51 o 
  -2  19   3        0.24       -2.64      1.92 o 
  -1  19   3       10.35        6.05      3.85 o 
   0  19   3      213.61      216.23     11.78 o 
   1  19   3      113.54      129.17      8.08 o 
   2  19   3       76.59       86.43      8.72 o 
  -1  20   3        0.07       -2.90      1.94 o 
   0  20   3        6.46        3.11      2.11 o 
  -6   0   4       58.24       57.80      4.01 o 
  -5   0   4      134.27      123.66      4.53 o 
  -4   0   4      569.22      590.01     10.27 o 
  -3   0   4     2378.15     2494.20     24.34 o 
  -2   0   4     5261.02     5474.27     44.18 o 
  -1   0   4      193.15      188.96      5.95 o 
   0   0   4       29.99       25.97      3.66 o 
   1   0   4      332.73      313.25      8.78 o 
   2   0   4     1034.04     1086.89     19.12 o 
   3   0   4       90.01       72.72      4.60 o 
   4   0   4        1.23       -0.27      2.24 o 
   5   0   4      201.23      202.96      8.23 o 
   6   0   4       34.29       30.14      4.14 o 
   7   0   4        0.25       -2.07      1.51 o 
   8   0   4        2.15        2.71      2.02 o 
   9   0   4        5.37        0.86      3.27 o 
  -7   1   4       11.23       10.59      2.89 o 
  -6   1   4      113.82      109.80      3.45 o 
  -5   1   4       21.43       25.38      1.63 o 
  -4   1   4      207.82      195.55      3.81 o 
  -3   1   4       35.50       48.80      2.06 o 
  -2   1   4      265.43      268.87      4.78 o 
  -1   1   4      164.40      159.93      3.89 o 
   0   1   4        1.80        1.73      1.25 o 
   1   1   4       21.25       20.73      2.08 o 
   2   1   4      166.73      186.07      5.18 o 
   3   1   4      164.87      162.95      4.87 o 
   4   1   4       19.02       16.96      2.05 o 
   5   1   4        0.09        0.94      1.11 o 
   6   1   4       25.51       24.52      2.80 o 
   7   1   4        4.50        7.43      1.85 o 
   8   1   4        0.88        1.98      1.74 o 
   9   1   4        0.72        2.84      1.25 o 
  -7   2   4      116.58      107.07      7.10 o 
  -6   2   4      299.07      274.11     14.03 o 
  -5   2   4        0.05       -0.01      0.81 o 
  -4   2   4        0.30        0.43      0.85 o 
  -3   2   4       71.70       75.94      2.40 o 
  -2   2   4      426.58      469.81      6.33 o 
  -1   2   4      601.59      583.59      7.49 o 
   0   2   4        4.24        3.82      1.18 o 
   1   2   4        5.48        5.02      1.29 o 
   2   2   4      509.49      576.32      9.14 o 
   3   2   4      538.32      578.58      9.14 o 
   4   2   4       12.68       17.36      2.04 o 
   5   2   4      130.75      138.87      5.05 o 
   6   2   4       15.40       15.24      2.38 o 
   7   2   4       23.07       22.71      3.00 o 
   8   2   4        7.82       13.89      2.35 o 
   9   2   4        9.93       10.63      2.17 o 
 -11   3   4       22.52      163.19     15.14 o 
  -8   3   4       62.87       72.01      7.38 o 
  -7   3   4      134.74      131.57      6.37 o 
  -6   3   4      166.24      142.67      6.23 o 
  -5   3   4       27.98       24.52      2.28 o 
  -4   3   4      162.87      166.50      6.10 o 
  -3   3   4        0.04       -0.07      0.48 o 
  -2   3   4      277.36      291.77      4.83 o 
  -1   3   4       16.35       20.01      1.71 o 
   0   3   4       18.51       17.08      1.83 o 
   1   3   4        0.59        0.13      0.95 o 
   2   3   4      300.12      325.03      6.86 o 
   3   3   4        1.19       -0.49      1.03 o 
   4   3   4       17.39       14.14      2.12 o 
   5   3   4        0.99        1.38      1.36 o 
   6   3   4        7.90        7.10      1.84 o 
   7   3   4        4.71        4.59      1.68 o 
   8   3   4        0.01       -1.65      1.10 o 
   9   3   4        0.01        0.97      1.32 o 
 -11   4   4       30.14       83.32     17.59 o 
  -8   4   4        0.15        5.18      3.02 o 
  -7   4   4       81.89       71.96      5.28 o 
  -6   4   4       34.18       33.72      6.97 o 
  -5   4   4      298.03      302.28      9.32 o 
  -4   4   4      323.74      328.78      7.37 o 
  -3   4   4      221.74      240.41      6.34 o 
  -2   4   4      441.71      494.96      6.41 o 
  -1   4   4      126.89      129.93      3.53 o 
   0   4   4      541.87      579.75      8.19 o 
   1   4   4      421.65      437.81     11.10 o 
   2   4   4       41.51       45.86      3.70 o 
   3   4   4      140.99      148.75      4.88 o 
   4   4   4      162.30      161.44      5.36 o 
   5   4   4      138.14      145.11      5.41 o 
   6   4   4        3.18        0.37      1.28 o 
   7   4   4      104.78      103.36      5.58 o 
   8   4   4       28.19       29.84      3.28 o 
 -10   5   4       26.87       71.16     16.71 o 
  -8   5   4       13.70       16.78      4.49 o 
  -7   5   4        2.70        2.72      1.96 o 
  -6   5   4        2.57        4.26      2.23 o 
  -5   5   4       30.61       25.51      3.60 o 
  -4   5   4       38.94       41.38      4.13 o 
  -3   5   4      195.04      180.82      3.12 o 
  -2   5   4     1756.58     1987.37     18.68 o 
  -1   5   4       53.77       51.79      2.42 o 
   0   5   4     1478.32     1692.88     15.29 o 
   1   5   4        9.83       10.60      1.69 o 
   2   5   4       19.76       15.94      1.93 o 
   3   5   4        0.00        0.24      0.97 o 
   4   5   4       19.72       15.91      2.23 o 
   5   5   4        3.73        3.99      1.65 o 
   6   5   4       19.38       18.45      2.56 o 
   7   5   4        0.63        0.89      1.28 o 
   8   5   4        2.68        6.46      1.63 o 
 -10   6   4       27.89       93.50     19.95 o 
  -9   6   4       32.85       51.22     10.67 o 
  -8   6   4        8.89        6.72      3.36 o 
  -7   6   4        0.00       -0.44      1.66 o 
  -6   6   4      145.17      132.00      6.96 o 
  -5   6   4      952.65      969.24     18.68 o 
  -4   6   4       38.62       39.17      4.25 o 
  -3   6   4      120.94      110.78      4.20 o 
  -2   6   4      152.26      130.28      3.11 o 
  -1   6   4       15.95       20.94      1.81 o 
   0   6   4       19.20       15.29      1.79 o 
   1   6   4       85.08       91.73      5.26 o 
   2   6   4        0.18        0.60      0.97 o 
   3   6   4       29.85       33.89      3.33 o 
   4   6   4      152.63      124.66      6.40 o 
   5   6   4       58.16       55.86      4.67 o 
   6   6   4        0.71        1.69      1.87 o 
   7   6   4       72.02       75.00      5.06 o 
   8   6   4        1.60        2.15      1.41 o 
 -10   7   4       10.03       29.63     12.54 o 
  -9   7   4       23.46       24.95      9.08 o 
  -8   7   4        7.18       11.19      4.21 o 
  -7   7   4       29.86       23.25      3.75 o 
  -6   7   4      167.93      156.82      9.71 o 
  -5   7   4      478.30      443.66     12.85 o 
  -4   7   4       22.74       25.20      3.68 o 
  -3   7   4       80.36       91.19      4.36 o 
  -2   7   4      566.07      591.29      6.98 o 
  -1   7   4        7.14        7.49      1.22 o 
   0   7   4      878.70      953.15     11.46 o 
   1   7   4      105.83      104.66      3.96 o 
   2   7   4       56.99       55.36      3.97 o 
   3   7   4      107.20       89.34      5.70 o 
   4   7   4      200.37      188.98      8.86 o 
   5   7   4       31.57       37.10      3.99 o 
   6   7   4       78.61       80.02      5.73 o 
   7   7   4       35.05       35.57      4.09 o 
   8   7   4       12.25       11.37      1.92 o 
 -10   8   4        4.31       20.08     10.15 o 
  -9   8   4        0.23        0.12      8.81 o 
  -8   8   4       33.29       40.20      9.61 o 
  -7   8   4       48.47       55.11      7.21 o 
  -6   8   4        0.00        2.79      3.42 o 
  -5   8   4        8.33       12.18      2.69 o 
  -4   8   4       39.82       32.58      3.80 o 
  -3   8   4        2.88        2.14      0.88 o 
  -2   8   4       29.41       22.36      2.18 o 
  -1   8   4      146.23      161.92      4.49 o 
   0   8   4      120.46      134.96      3.84 o 
   1   8   4      103.90       84.40      6.07 o 
   2   8   4       69.62       63.81      4.27 o 
   3   8   4       12.79        9.20      2.16 o 
   4   8   4       55.65       44.57      4.21 o 
   5   8   4        7.21        4.42      2.03 o 
   6   8   4      123.96      120.80      6.78 o 
   7   8   4       29.44       32.60      4.12 o 
   8   8   4        3.69        6.31      4.07 o 
 -10   9   4        0.32       -1.54      3.19 o 
  -9   9   4        1.75       -2.22      3.00 o 
  -8   9   4        2.00        0.75      2.04 o 
  -7   9   4       11.63       12.00      3.06 o 
  -6   9   4      286.96      281.02     10.32 o 
  -5   9   4       32.04       22.66      3.58 o 
  -4   9   4      124.28      124.16      6.43 o 
  -3   9   4      175.49      170.72      7.42 o 
  -2   9   4        5.88        5.27      1.49 o 
  -1   9   4      121.49      124.49      3.61 o 
   0   9   4      214.89      232.91      5.88 o 
   1   9   4      103.71      102.64      5.10 o 
   2   9   4        1.72        2.37      1.56 o 
   3   9   4       62.48       64.43      4.78 o 
   4   9   4      230.80      201.53      7.64 o 
   5   9   4       43.86       45.08      4.51 o 
   6   9   4        1.19        2.21      1.84 o 
   7   9   4       61.50       73.47      6.00 o 
  -9  10   4        7.03        4.58      5.23 o 
  -8  10   4        1.40        3.92      2.75 o 
  -7  10   4        0.05       -0.33      1.98 o 
  -6  10   4        2.01        1.15      1.93 o 
  -5  10   4      222.92      213.86      9.09 o 
  -4  10   4        0.03        0.93      1.90 o 
  -3  10   4      439.57      449.55     11.03 o 
  -2  10   4      141.13      151.26      5.33 o 
  -1  10   4       87.54       93.27      3.27 o 
   0  10   4       31.89       32.88      2.97 o 
   1  10   4       94.42       82.05      6.65 o 
   2  10   4       34.90       40.20      4.10 o 
   3  10   4      150.29      138.82      6.18 o 
   4  10   4       82.42       85.72      5.68 o 
   5  10   4       37.56       39.71      4.40 o 
   6  10   4        0.33       -2.18      1.46 o 
   7  10   4        2.90        2.55      3.12 o 
  -9  11   4        6.01        5.35      4.63 o 
  -8  11   4       15.11        9.95      3.53 o 
  -7  11   4        1.17        3.02      2.44 o 
  -6  11   4       27.45       25.56      4.63 o 
  -5  11   4      220.03      215.43      9.62 o 
  -4  11   4      222.89      221.37      9.22 o 
  -3  11   4      429.81      427.87     14.32 o 
  -2  11   4      621.63      613.44     11.01 o 
  -1  11   4       32.88       30.27      3.06 o 
   0  11   4        2.94        2.22      1.66 o 
   1  11   4       79.72       88.44      5.59 o 
   2  11   4       43.52       39.31      4.20 o 
   3  11   4       47.12       46.41      4.41 o 
   4  11   4       20.07       20.88      4.48 o 
   5  11   4        6.21       13.89      2.74 o 
   6  11   4       68.41       73.16      5.89 o 
   7  11   4        8.95       13.14      4.10 o 
  -9  12   4       18.51        8.41      5.58 o 
  -8  12   4       58.07       46.97      9.61 o 
  -7  12   4       13.19       14.20      3.72 o 
  -6  12   4       11.58       11.87      3.37 o 
  -5  12   4       30.67       29.05      4.90 o 
  -4  12   4      135.16      132.70      7.49 o 
  -3  12   4        0.19        3.02      2.39 o 
  -2  12   4       79.36       73.77      6.74 o 
  -1  12   4      111.24      106.45      5.08 o 
   0  12   4       12.56       12.90      2.51 o 
   1  12   4       11.05        8.77      2.38 o 
   2  12   4       85.34       79.21      5.80 o 
   3  12   4      139.14      137.20      6.54 o 
   4  12   4       53.58       49.14      4.84 o 
   5  12   4       12.37       12.28      3.28 o 
   6  12   4       12.60        8.44      5.84 o 
  -8  13   4       90.81       87.83      8.16 o 
  -7  13   4        1.34       -3.04      5.52 o 
  -6  13   4        0.08       -1.75      2.43 o 
  -5  13   4       23.49       23.19      4.50 o 
  -4  13   4       50.86       63.22      6.28 o 
  -3  13   4       19.41       19.03      3.84 o 
  -2  13   4      400.85      406.82     16.36 o 
  -1  13   4      580.89      582.64     13.01 o 
   0  13   4       37.16       40.21      4.33 o 
   1  13   4        6.15        5.11      2.01 o 
   2  13   4       28.04       33.46      4.30 o 
   3  13   4       10.14        7.94      3.28 o 
   4  13   4        0.70        0.99      3.77 o 
   5  13   4       51.91       64.25      7.95 o 
   6  13   4       13.88       20.14      3.24 o 
  -8  14   4       29.04       27.45      5.02 o 
  -7  14   4       56.07       65.09      7.48 o 
  -6  14   4        0.08       -0.49      2.12 o 
  -5  14   4        2.21        5.30      2.66 o 
  -4  14   4       15.79       15.64      3.82 o 
  -3  14   4      184.62      171.97      8.93 o 
  -2  14   4        3.53       -0.41      2.04 o 
  -1  14   4      124.78      116.83      7.71 o 
   0  14   4       41.35       42.87      4.56 o 
   1  14   4       35.80       35.65      4.36 o 
   2  14   4      255.32      269.20      9.76 o 
   3  14   4        0.17        0.56      3.62 o 
   4  14   4       29.23       35.54      4.43 o 
   5  14   4        2.53        4.14      2.35 o 
  -7  15   4        0.07       -3.76      3.08 o 
  -6  15   4        1.82        4.60      2.79 o 
  -5  15   4        1.41        6.13      4.84 o 
  -4  15   4      138.15      148.91      9.08 o 
  -3  15   4      272.34      271.52     14.11 o 
  -2  15   4        2.47        1.74      2.74 o 
  -1  15   4      250.16      239.57     10.93 o 
   0  15   4       69.91       79.78      6.02 o 
   1  15   4        2.59        4.24      2.05 o 
   2  15   4       12.67        8.47      2.40 o 
   3  15   4       87.99       92.75      6.97 o 
   4  15   4        6.45       12.87      4.60 o 
   5  15   4        2.84        2.77      4.79 o 
  -6  16   4        0.14       -0.93      2.08 o 
  -5  16   4        1.75        1.02      4.84 o 
  -4  16   4        0.13       -4.43      3.93 o 
  -3  16   4        2.95        4.04      2.84 o 
  -2  16   4       80.75       74.73      8.05 o 
  -1  16   4        5.18        3.40      1.99 o 
   0  16   4       13.70       18.64      3.46 o 
   1  16   4      224.50      219.09      9.23 o 
   2  16   4       39.78       45.07      6.45 o 
   3  16   4        0.58        3.31      2.00 o 
   4  16   4       16.80       21.71      5.92 o 
  -5  17   4       22.32       31.51      5.41 o 
  -4  17   4        3.26        2.46      2.50 o 
  -3  17   4        7.33        7.66      3.75 o 
  -2  17   4       40.80       44.36     15.79 o 
  -1  17   4       26.87       27.83      5.42 o 
   0  17   4      184.83      209.34      8.91 o 
   1  17   4        1.37       -0.13      1.73 o 
   2  17   4        2.38       -0.91      1.55 o 
   3  17   4        0.47        2.66      1.76 o 
  -4  18   4        2.52       -0.69      2.34 o 
  -3  18   4        3.03        3.27      4.65 o 
  -2  18   4       20.67       22.08      5.66 o 
  -1  18   4        3.58        4.22      2.46 o 
   0  18   4      175.81      191.15      8.74 o 
   1  18   4       41.58       48.15      5.30 o 
   2  18   4        0.66       -0.12      1.66 o 
  -2  19   4        1.52       -1.98      6.28 o 
  -1  19   4       12.16        6.43      2.98 o 
   0  19   4        1.82       -3.49      4.73 o 
  -7   1   5        6.41        5.72      3.05 o 
  -6   1   5        8.81       13.71      1.97 o 
  -5   1   5        2.46        2.46      0.98 o 
  -4   1   5       70.33       74.27      3.90 o 
  -3   1   5       91.34       81.25      2.94 o 
  -2   1   5      267.63      264.95      6.02 o 
  -1   1   5       79.05       96.37      3.52 o 
   0   1   5        0.23        1.45      0.97 o 
   1   1   5      196.13      207.56      6.00 o 
   2   1   5        2.61        2.20      1.25 o 
   3   1   5      231.18      232.72     10.87 o 
   4   1   5       23.71       19.88      2.69 o 
   5   1   5        6.42        3.38      1.49 o 
   6   1   5       85.46       76.17      5.30 o 
   7   1   5        4.65        4.25      2.66 o 
   8   1   5       73.04       75.99      5.71 o 
  -7   2   5       90.59       87.94      7.95 o 
  -6   2   5       97.94       95.51      4.07 o 
  -5   2   5       12.57       12.86      2.18 o 
  -4   2   5     1139.84     1198.25     11.16 o 
  -3   2   5      424.79      419.39      6.47 o 
  -2   2   5      154.81      197.59      4.67 o 
  -1   2   5      644.17      640.60      9.96 o 
   0   2   5      263.13      237.36      5.74 o 
   1   2   5      379.16      364.11      7.48 o 
   2   2   5        1.18        1.77      1.22 o 
   3   2   5       25.23       33.77      3.23 o 
   4   2   5        0.19        0.14      1.28 o 
   5   2   5       35.79       32.08      3.22 o 
   6   2   5        1.47        3.57      1.65 o 
   7   2   5       11.76        7.20      2.78 o 
   8   2   5        1.19        1.84      1.17 o 
  -8   3   5       21.46       37.61      6.79 o 
  -7   3   5      485.97      480.27     12.33 o 
  -6   3   5       18.78       19.95      2.40 o 
  -5   3   5       76.72       77.94      3.63 o 
  -4   3   5      230.56      220.58      4.05 o 
  -3   3   5        0.14        0.98      0.80 o 
  -2   3   5      200.52      214.29      4.84 o 
  -1   3   5       38.86       41.64      2.62 o 
   0   3   5       84.23       92.29      3.65 o 
   1   3   5       97.50       89.56      3.82 o 
   2   3   5       18.81       19.48      2.40 o 
   3   3   5      109.26      101.61      4.76 o 
   4   3   5       11.44       12.19      2.15 o 
   5   3   5       73.67       73.78      4.61 o 
   6   3   5        9.74       13.35      2.45 o 
   7   3   5        0.03       -0.58      1.32 o 
   8   3   5        0.41        2.79      1.40 o 
  -8   4   5       87.59       67.96      9.24 o 
  -7   4   5      233.63      223.17      8.87 o 
  -6   4   5       42.58       40.41      4.38 o 
  -5   4   5       18.93       21.46      2.19 o 
  -4   4   5       46.68       46.12      5.83 o 
  -3   4   5      127.21      137.64      4.35 o 
  -2   4   5      153.12      144.55      3.95 o 
  -1   4   5       47.27       46.89      2.76 o 
   0   4   5      246.94      240.20      5.80 o 
   1   4   5        1.29        1.46      1.15 o 
   2   4   5       40.59       44.06      3.37 o 
   3   4   5      177.36      161.67      5.78 o 
   4   4   5      369.20      345.43      8.25 o 
   5   4   5       44.11       43.96      3.88 o 
   6   4   5       23.88       21.19      2.92 o 
   7   4   5        4.06        7.98      1.86 o 
   8   4   5       26.97       25.06      3.21 o 
  -8   5   5       78.81       65.19      9.39 o 
  -7   5   5        5.22        6.30      2.40 o 
  -6   5   5      185.66      173.61      7.86 o 
  -5   5   5      127.29      104.82      6.00 o 
  -4   5   5        0.30       -0.08      0.78 o 
  -3   5   5        4.01        5.48      0.93 o 
  -2   5   5        0.77        0.12      0.81 o 
  -1   5   5       28.06       27.05      2.27 o 
   0   5   5       42.37       49.09      5.02 o 
   1   5   5       41.57       49.76      3.36 o 
   2   5   5       11.81       15.33      3.28 o 
   3   5   5        3.74        6.28      1.77 o 
   4   5   5       48.88       46.97      3.73 o 
   5   5   5      246.38      237.74      7.35 o 
   6   5   5        0.00       -1.14      1.25 o 
   7   5   5        8.22        7.62      2.20 o 
 -10   6   5       11.41      148.70     14.08 o 
  -8   6   5       11.01       13.88      5.56 o 
  -7   6   5      119.43      108.57      7.25 o 
  -6   6   5        1.40        2.05      2.25 o 
  -5   6   5      131.49      127.69      7.01 o 
  -4   6   5       81.77       81.70      6.64 o 
  -3   6   5       19.91       22.74      1.56 o 
  -2   6   5        0.97        2.31      1.01 o 
  -1   6   5       13.53       12.35      1.70 o 
   0   6   5       90.37       89.57      3.76 o 
   1   6   5      420.25      436.75      8.50 o 
   2   6   5       82.11       73.73      4.23 o 
   3   6   5       64.58       72.24      4.48 o 
   4   6   5        4.76        2.94      1.68 o 
   5   6   5       19.60       20.52      2.80 o 
   6   6   5       37.29       40.72      3.88 o 
   7   6   5       21.33       22.39      2.87 o 
 -10   7   5        2.80       49.39     11.44 o 
  -9   7   5        1.04       56.08     12.03 o 
  -8   7   5       19.36       23.48      4.36 o 
  -7   7   5       42.73       34.40      4.90 o 
  -6   7   5       75.03       68.57      6.20 o 
  -5   7   5      125.11      113.83      6.90 o 
  -4   7   5       12.36       11.42      4.78 o 
  -3   7   5        2.45        3.48      1.56 o 
  -2   7   5       13.64       15.14      1.59 o 
  -1   7   5      269.66      268.98      5.90 o 
   0   7   5      124.70      134.06      4.57 o 
   1   7   5        1.75        0.63      1.20 o 
   2   7   5      124.80      124.86      4.97 o 
   3   7   5       28.34       26.88      3.08 o 
   4   7   5       64.38       69.58      4.48 o 
   5   7   5      112.76      110.48      5.50 o 
   6   7   5        0.22       -2.33      1.72 o 
   7   7   5       24.05       29.25      3.37 o 
 -10   8   5        0.12       32.96     11.59 o 
  -9   8   5        0.05       23.56      7.73 o 
  -8   8   5        0.17        5.10      8.22 o 
  -7   8   5      280.16      264.59     11.25 o 
  -6   8   5      209.26      201.56     14.99 o 
  -5   8   5      266.67      253.98     10.41 o 
  -4   8   5        7.14        4.86      2.42 o 
  -3   8   5       59.42       54.19      3.22 o 
  -2   8   5      115.35      115.59      5.61 o 
  -1   8   5        7.92       11.29      1.74 o 
   0   8   5       10.80        7.74      1.62 o 
   1   8   5       78.75       80.49      4.16 o 
   2   8   5       19.99       23.07      2.76 o 
   3   8   5        2.40        3.02      1.60 o 
   4   8   5      243.11      234.25      7.23 o 
   5   8   5       20.30       19.73      2.74 o 
   6   8   5      139.37      157.20      7.23 o 
   7   8   5       68.48       71.19      5.20 o 
  -9   9   5        8.97       42.19     14.39 o 
  -8   9   5        0.48       -0.63      3.24 o 
  -7   9   5        3.28        4.96      2.35 o 
  -6   9   5      109.00      124.65      7.18 o 
  -5   9   5       13.32       13.17      3.10 o 
  -4   9   5      788.45      781.76     16.30 o 
  -3   9   5      350.25      352.18     13.58 o 
  -2   9   5       58.75       57.05      3.51 o 
  -1   9   5       16.77       16.43      1.79 o 
   0   9   5       76.43       78.39      3.88 o 
   1   9   5       21.62       26.86      2.82 o 
   2   9   5      225.40      208.00      6.52 o 
   3   9   5      235.27      220.01      7.07 o 
   4   9   5       39.91       37.93      3.62 o 
   5   9   5        3.29        3.37      1.66 o 
   6   9   5        1.32        2.43      1.62 o 
   7   9   5       22.18       21.58      2.86 o 
  -9  10   5        0.03       21.55     12.69 o 
  -8  10   5       13.09       16.28      3.61 o 
  -7  10   5        2.72        0.76      2.32 o 
  -6  10   5       57.77       72.13      6.55 o 
  -5  10   5        2.76        3.13      2.29 o 
  -4  10   5       96.13       83.73      6.34 o 
  -3  10   5      253.48      248.23      9.56 o 
  -2  10   5       46.45       54.61      3.70 o 
  -1  10   5       55.48       52.44      4.36 o 
   0  10   5        1.01        1.03      1.28 o 
   1  10   5       76.32       78.43      4.34 o 
   2  10   5        0.85        0.73      1.36 o 
   3  10   5        0.02        0.39      1.48 o 
   4  10   5        2.31        3.01      1.57 o 
   5  10   5       33.87       27.99      4.77 o 
   6  10   5       37.72       41.27      3.96 o 
  -9  11   5       29.10       43.44     10.62 o 
  -8  11   5       25.52       31.41      4.96 o 
  -7  11   5       26.37       33.67      5.03 o 
  -6  11   5        4.01        9.50      2.86 o 
  -5  11   5      174.83      182.79     12.42 o 
  -4  11   5       73.78       63.73      6.00 o 
  -3  11   5      359.02      354.79     11.62 o 
  -2  11   5       46.48       43.22      3.63 o 
  -1  11   5       19.62       20.18      3.03 o 
   0  11   5       14.31       14.60      2.78 o 
   1  11   5       16.84       17.29      2.93 o 
   2  11   5      235.64      241.59      9.57 o 
   3  11   5      181.96      190.34      8.25 o 
   4  11   5        2.10        3.05      2.00 o 
   5  11   5       22.87       26.74      3.85 o 
   6  11   5       11.79       10.44      2.43 o 
  -8  12   5       26.43       24.61      6.94 o 
  -7  12   5        0.95        0.40      2.06 o 
  -6  12   5       36.94       29.46      6.54 o 
  -5  12   5       82.29       74.91      6.95 o 
  -4  12   5        5.62        3.82      2.73 o 
  -3  12   5       49.40       42.15      5.15 o 
  -2  12   5       40.02       36.72      5.89 o 
  -1  12   5      211.21      203.48      7.77 o 
   0  12   5        1.25        1.75      1.79 o 
   1  12   5        2.60        1.59      1.42 o 
   2  12   5        5.86        1.10      1.40 o 
   3  12   5        2.92        1.20      1.94 o 
   4  12   5        9.18        9.77      2.54 o 
   5  12   5        0.01       -0.16      2.83 o 
  -8  13   5       14.24        6.44      2.64 o 
  -7  13   5        1.57        3.57      2.45 o 
  -6  13   5       21.93       17.15      4.06 o 
  -5  13   5        9.91        6.34      3.06 o 
  -4  13   5      168.40      167.77      8.74 o 
  -3  13   5        6.32        3.97      2.87 o 
  -2  13   5       17.65       13.34      4.05 o 
  -1  13   5       74.07       76.08      5.68 o 
   0  13   5       20.53       25.15      4.48 o 
   1  13   5       78.02       85.17      6.31 o 
   2  13   5      114.06      116.20      7.38 o 
   3  13   5       63.24       58.03      5.66 o 
   4  13   5        9.50       11.06      2.68 o 
   5  13   5        1.46        3.94      2.51 o 
  -7  14   5        6.48       13.34      3.72 o 
  -6  14   5        3.92        2.70      4.46 o 
  -5  14   5        1.49        0.41      2.86 o 
  -4  14   5        8.42        7.40      2.75 o 
  -3  14   5       41.51       39.95      6.46 o 
  -2  14   5        3.96        3.74      2.97 o 
  -1  14   5       43.62       47.13      4.83 o 
   0  14   5       27.28       28.41      3.99 o 
   1  14   5       13.57       18.60      3.44 o 
   2  14   5        9.07        2.26      3.98 o 
   3  14   5        4.15        5.34      2.14 o 
   4  14   5       16.50       18.78      3.35 o 
  -6  15   5        0.09        2.69      2.68 o 
  -5  15   5        1.03        1.05      2.50 o 
  -4  15   5        5.81        6.04      3.24 o 
  -3  15   5        0.59       -0.35      2.36 o 
  -2  15   5       14.51       17.10      4.26 o 
  -1  15   5        2.81        5.35      3.12 o 
   0  15   5       10.39        3.08      2.86 o 
   1  15   5       32.38       31.79      4.01 o 
   2  15   5       21.96       20.43      3.61 o 
   3  15   5        0.16        4.22      1.99 o 
   4  15   5       10.29       15.81      3.50 o 
  -6  16   5        1.31       -2.19      6.59 o 
  -5  16   5        3.49        3.21      2.81 o 
  -4  16   5       16.19       11.21      3.77 o 
  -3  16   5       26.01       34.09      5.93 o 
  -2  16   5       36.21       34.86      6.04 o 
  -1  16   5        1.44        2.00      3.11 o 
   0  16   5        1.70        4.31      2.07 o 
   1  16   5        0.24       -2.44      1.63 o 
   2  16   5       11.09       11.52      2.76 o 
   3  16   5        0.08        0.01      1.66 o 
  -5  17   5        3.47        2.84      2.63 o 
  -4  17   5        0.19       -2.93      2.02 o 
  -3  17   5       21.23       15.99      4.34 o 
  -2  17   5        8.74        8.12      5.64 o 
  -1  17   5       28.88       29.29      5.30 o 
   0  17   5       63.01       55.20      7.44 o 
   1  17   5        3.43        6.19      2.09 o 
   2  17   5        1.30       -1.00      1.57 o 
  -3  18   5        0.99        0.55      2.60 o 
  -2  18   5       71.43       68.54      8.07 o 
  -1  18   5       13.53       16.03      6.47 o 
   0  18   5        3.53        0.03      2.48 o 
  -7   0   6       33.74       36.23      5.88 o 
  -6   0   6        8.96       14.58      3.93 o 
  -5   0   6      138.34      133.84      8.80 o 
  -4   0   6      157.53      170.63      6.34 o 
  -3   0   6      254.06      255.61     10.21 o 
  -2   0   6       14.86       18.35      3.01 o 
  -1   0   6       85.26       92.87      8.91 o 
   0   0   6      962.29      907.66     17.46 o 
   1   0   6      261.52      250.14      9.63 o 
   2   0   6      946.21      887.32     26.49 o 
   3   0   6      320.66      281.81     11.30 o 
   4   0   6       11.14        7.70      3.12 o 
   5   0   6       12.17       15.00      3.96 o 
   6   0   6       16.13       12.12      3.23 o 
   7   0   6        2.31        0.46      2.59 o 
  -8   1   6       17.32       11.84      3.90 o 
  -7   1   6        8.30        7.94      2.47 o 
  -6   1   6       35.73       34.82      3.99 o 
  -5   1   6       22.44       22.48      2.52 o 
  -4   1   6        0.41        0.10      0.94 o 
  -3   1   6      163.53      164.17      4.60 o 
  -2   1   6       19.64       19.88      2.15 o 
  -1   1   6      111.14      104.94      4.11 o 
   0   1   6        9.68        8.02      1.74 o 
   1   1   6      521.55      497.34      9.53 o 
   2   1   6       77.36       80.68      4.62 o 
   3   1   6       70.88       77.99      4.93 o 
   4   1   6        0.14       -0.28      1.48 o 
   5   1   6        7.07        3.01      1.65 o 
   6   1   6       73.87       60.88      4.98 o 
   7   1   6        1.82        2.33      1.41 o 
  -8   2   6       38.31       37.29      6.79 o 
  -7   2   6       77.14       84.89     10.04 o 
  -6   2   6       64.58       80.11      5.13 o 
  -5   2   6       13.31       13.87      3.17 o 
  -4   2   6      147.97      136.88      6.69 o 
  -3   2   6       58.78       63.62      3.09 o 
  -2   2   6        0.50        0.42      1.00 o 
  -1   2   6       39.54       52.48      3.27 o 
   0   2   6        3.95        3.17      1.39 o 
   1   2   6       11.50        9.25      1.93 o 
   2   2   6      174.53      153.60      5.68 o 
   3   2   6      197.62      183.49      6.80 o 
   4   2   6       26.18       20.41      2.95 o 
   5   2   6        2.61        1.61      1.66 o 
   6   2   6        1.18        1.41      1.45 o 
   7   2   6       10.89       11.40      2.22 o 
  -8   3   6       48.81       42.13      7.41 o 
  -7   3   6       68.04       59.26      8.17 o 
  -6   3   6       25.31       26.32      2.80 o 
  -5   3   6       10.02        7.99      1.72 o 
  -4   3   6        8.23        6.26      1.67 o 
  -3   3   6        0.56        1.48      0.97 o 
  -2   3   6       11.90       14.28      1.89 o 
  -1   3   6       46.71       46.21      3.09 o 
   0   3   6        6.34        6.87      1.65 o 
   1   3   6      292.62      292.71     10.45 o 
   2   3   6      162.26      156.65      7.98 o 
   3   3   6      207.93      204.57      6.94 o 
   4   3   6      235.48      211.58      7.38 o 
   5   3   6       14.88       17.16      2.75 o 
   6   3   6      132.31      123.85      6.87 o 
   7   3   6        0.04       -2.86      1.95 o 
  -8   4   6        2.00        4.46      3.05 o 
  -7   4   6       27.04       32.99      6.44 o 
  -6   4   6        1.56        0.23      1.66 o 
  -5   4   6      113.18      110.40     13.59 o 
  -4   4   6       60.35       61.75      4.04 o 
  -3   4   6       66.31       73.54      3.26 o 
  -2   4   6       14.05       18.65      2.07 o 
  -1   4   6       89.70       83.00      3.84 o 
   0   4   6      287.25      276.26      7.21 o 
   1   4   6        0.24        0.58      1.28 o 
   2   4   6      300.16      306.34      7.96 o 
   3   4   6       60.34       55.95      4.43 o 
   4   4   6        6.29        9.59      2.46 o 
   5   4   6       32.45       37.60      5.04 o 
   6   4   6       10.51        7.47      2.97 o 
   7   4   6        5.31        6.65      1.86 o 
  -9   5   6       40.90       31.45      7.10 o 
  -8   5   6        1.36       -0.79      2.11 o 
  -7   5   6       16.88       17.50      3.51 o 
  -6   5   6        7.43        6.45      2.87 o 
  -5   5   6        6.33        5.58      2.24 o 
  -4   5   6        1.57        0.94      1.87 o 
  -3   5   6      107.58      106.17      3.61 o 
  -2   5   6        4.86        6.41      1.46 o 
  -1   5   6      403.44      420.98      8.05 o 
   0   5   6        8.72        7.37      1.73 o 
   1   5   6       44.63       36.71      3.32 o 
   2   5   6      397.39      407.41      9.29 o 
   3   5   6        4.43        5.87      2.06 o 
   4   5   6      141.76      129.63      6.00 o 
   5   5   6      164.12      162.39      6.84 o 
   6   5   6       10.68        6.00      2.56 o 
  -9   6   6        2.86       -0.91      2.48 o 
  -8   6   6       72.85       69.75     10.02 o 
  -7   6   6        7.91        9.53      3.01 o 
  -6   6   6      452.09      446.83     13.68 o 
  -5   6   6      408.78      395.73     12.68 o 
  -4   6   6        4.05        2.71      1.88 o 
  -3   6   6      100.09       93.93      6.96 o 
  -2   6   6       48.82       48.30      2.95 o 
  -1   6   6      198.53      192.33      5.47 o 
   0   6   6      179.76      176.17      5.56 o 
   1   6   6      166.22      160.32      5.69 o 
   2   6   6      257.19      237.78      7.25 o 
   3   6   6        0.42       -1.03      1.49 o 
   4   6   6       51.30       36.55      4.00 o 
   5   6   6       17.54       11.77      2.58 o 
   6   6   6       10.65       15.51      2.39 o 
  -9   7   6        0.01       -0.03      3.05 o 
  -8   7   6       19.61       23.41      5.94 o 
  -7   7   6       39.62       45.25      5.66 o 
  -6   7   6       98.68       91.76      7.29 o 
  -5   7   6       89.15       93.43      7.20 o 
  -4   7   6       11.51        4.81      2.75 o 
  -3   7   6       49.72       34.59      6.77 o 
  -2   7   6        5.52        5.52      2.17 o 
  -1   7   6        4.15        2.37      1.40 o 
   0   7   6       50.76       51.47      4.43 o 
   1   7   6       36.04       32.65      3.39 o 
   2   7   6       86.46       78.32      4.83 o 
   3   7   6      153.89      147.20      6.15 o 
   4   7   6      231.41      212.93      7.48 o 
   5   7   6       51.74       62.64      5.06 o 
   6   7   6        0.29        5.03      1.91 o 
  -9   8   6        7.59       91.55     11.50 o 
  -8   8   6        0.36        2.14      2.22 o 
  -7   8   6        4.39        4.80      2.57 o 
  -6   8   6       38.47       28.22      4.90 o 
  -5   8   6      137.41      128.96      7.95 o 
  -4   8   6       15.55       17.56      5.07 o 
  -3   8   6       74.68       77.31      6.86 o 
  -2   8   6       51.60       48.58      4.02 o 
  -1   8   6       18.42       23.42      3.01 o 
   0   8   6      194.92      210.60      6.28 o 
   1   8   6      279.97      271.08      7.52 o 
   2   8   6        1.72       -0.86      1.32 o 
   3   8   6       16.80       20.43      2.96 o 
   4   8   6      152.50      162.79      6.66 o 
   5   8   6        3.67        6.30      1.85 o 
   6   8   6       16.06       18.21      2.57 o 
  -9   9   6        3.81       47.06     12.00 o 
  -8   9   6        3.55        8.62      5.90 o 
  -7   9   6       22.13       17.60      4.26 o 
  -6   9   6       18.68       19.89      7.46 o 
  -5   9   6       24.84       20.72      4.12 o 
  -4   9   6       23.46       24.46      4.57 o 
  -3   9   6      188.45      189.55     11.56 o 
  -2   9   6       49.81       45.44      5.89 o 
  -1   9   6       72.07       71.56      5.18 o 
   0   9   6        0.05        0.11      1.46 o 
   1   9   6      113.12      108.75      6.70 o 
   2   9   6        0.75        3.39      1.73 o 
   3   9   6       78.75       75.83      5.18 o 
   4   9   6       80.59       74.22      5.33 o 
   5   9   6        6.79        4.56      1.81 o 
   6   9   6        1.20        3.78      1.67 o 
  -8  10   6       17.33       20.28     12.51 o 
  -7  10   6        0.03        1.78      4.58 o 
  -6  10   6        2.88        3.06      4.54 o 
  -5  10   6        0.05        2.59      3.70 o 
  -4  10   6        0.04        0.25      2.96 o 
  -3  10   6       88.56       73.20      6.01 o 
  -2  10   6      192.10      206.58     10.46 o 
  -1  10   6       25.14       34.02      5.75 o 
   0  10   6       20.73       25.27      3.77 o 
   1  10   6      182.48      167.46      6.16 o 
   2  10   6        0.20       -0.39      1.65 o 
   3  10   6        8.05        6.37      2.01 o 
   4  10   6      135.76      146.66      6.49 o 
   5  10   6        1.05        1.50      1.46 o 
  -8  11   6       11.29       12.43      4.54 o 
  -7  11   6        2.42        3.88      3.02 o 
  -6  11   6       13.59        9.24      3.79 o 
  -5  11   6        9.01        8.00      2.73 o 
  -4  11   6        0.01        3.14      2.02 o 
  -3  11   6        9.34        6.03      2.96 o 
  -2  11   6        3.45       17.34      6.19 o 
  -1  11   6       43.13       60.32      5.07 o 
   0  11   6       12.68       13.49      4.05 o 
   1  11   6        0.48        2.38      2.18 o 
   2  11   6       96.89       99.92      5.95 o 
   3  11   6        3.94        3.49      1.83 o 
   4  11   6       20.32       21.36      3.12 o 
   5  11   6        0.61        1.08      1.84 o 
  -8  12   6        0.11       -1.72      3.29 o 
  -7  12   6        4.60        2.30      2.15 o 
  -6  12   6       27.69       28.37      4.82 o 
  -5  12   6       30.14       31.62      4.76 o 
  -4  12   6       68.90       60.76      6.78 o 
  -3  12   6        0.06       -3.18      2.12 o 
  -2  12   6       47.27       48.62      6.65 o 
  -1  12   6       16.47       26.86      5.31 o 
   0  12   6        2.06        5.08      2.05 o 
   1  12   6       58.18       59.59      7.44 o 
   2  12   6        5.23        3.20      2.23 o 
   3  12   6       31.88       32.50      3.60 o 
   4  12   6        0.00        2.41      1.59 o 
  -7  13   6        8.26       12.97      3.22 o 
  -6  13   6        5.46        7.00      2.40 o 
  -5  13   6        2.18       -0.69      2.18 o 
  -4  13   6        0.62        3.62      2.78 o 
  -3  13   6        0.34       -1.01      2.78 o 
  -2  13   6        8.28       13.56      3.83 o 
  -1  13   6       16.83       27.49      8.09 o 
   0  13   6       22.91       21.36      3.44 o 
   1  13   6      115.00      109.99      7.61 o 
   2  13   6        0.57       -1.99      1.33 o 
   3  13   6       19.14       16.96      5.88 o 
   4  13   6        0.04        1.87      2.02 o 
  -6  14   6        0.47        0.89      6.86 o 
  -5  14   6       14.12       15.46      4.16 o 
  -4  14   6       50.59       50.11      6.94 o 
  -3  14   6        1.77        3.76      3.05 o 
  -2  14   6       12.71       20.60      6.02 o 
  -1  14   6        0.08        2.10      2.58 o 
   0  14   6       32.55       33.68      4.56 o 
   1  14   6        0.65        0.65      2.20 o 
   2  14   6        1.39        3.21      1.98 o 
   3  14   6        4.22        4.19      2.89 o 
  -5  15   6        0.41        3.24      2.62 o 
  -4  15   6        6.22        8.53      3.10 o 
  -3  15   6       11.61       14.32      4.79 o 
  -2  15   6        3.81        0.37      2.76 o 
  -1  15   6        2.15        3.42      2.97 o 
   0  15   6       38.06       39.13      6.28 o 
   1  15   6       36.69       41.85      4.98 o 
   2  15   6        0.19       -0.76      1.48 o 
  -4  16   6        1.61        3.19      2.51 o 
  -3  16   6        0.02       -2.39      2.14 o 
  -2  16   6       14.33       24.06      5.15 o 
  -1  16   6        4.36        5.10      3.09 o 
   0  16   6       53.84       68.76      8.97 o 
   1  16   6        5.67       13.20      2.60 o 
  -2  17   6        6.21        8.94      3.36 o 
  -1  17   6        0.38       -1.71      2.40 o 
  -8   1   7       16.47       15.83      4.52 o 
  -7   1   7       73.50       88.10      9.11 o 
  -6   1   7       55.44       52.60      4.95 o 
  -5   1   7       11.82       16.44      2.91 o 
  -4   1   7       23.94       26.39      3.00 o 
  -3   1   7        9.43        7.32      1.55 o 
  -2   1   7      168.89      163.27      5.30 o 
  -1   1   7      139.32      148.12      5.23 o 
   0   1   7      278.75      264.54      7.29 o 
   1   1   7      338.40      325.00      8.41 o 
   2   1   7      110.88      115.38      5.75 o 
   3   1   7      146.87      148.97      6.34 o 
   4   1   7       59.84       61.31      5.02 o 
   5   1   7        1.63        4.91      1.80 o 
   6   1   7        1.14        3.80      2.65 o 
  -9   2   7       19.87       27.49      6.03 o 
  -8   2   7       11.54       10.34      4.18 o 
  -7   2   7       38.76       35.50      6.41 o 
  -6   2   7       20.28       13.57      4.24 o 
  -5   2   7      125.13      126.19      6.44 o 
  -4   2   7       17.57       19.39      2.58 o 
  -3   2   7        9.29        8.93      1.77 o 
  -2   2   7      448.50      449.45      8.67 o 
  -1   2   7       65.36       65.27      4.00 o 
   0   2   7     1507.66     1505.14     17.74 o 
   1   2   7       51.54       47.58      3.99 o 
   2   2   7      117.43      117.51      8.96 o 
   3   2   7       69.04       71.64      5.17 o 
   4   2   7       14.73       17.17      2.71 o 
   5   2   7        0.90        0.24      1.64 o 
   6   2   7        0.06        2.16      2.13 o 
  -9   3   7        0.80        2.51      3.02 o 
  -8   3   7       88.07       94.60     10.46 o 
  -7   3   7       44.55       45.21      7.41 o 
  -6   3   7        1.02        3.05      2.42 o 
  -5   3   7      152.62      146.59      7.38 o 
  -4   3   7       38.85       42.73      3.66 o 
  -3   3   7        7.66       10.71      2.34 o 
  -2   3   7      113.80      116.11      4.49 o 
  -1   3   7      352.96      329.09      7.71 o 
   0   3   7       39.02       38.97      3.50 o 
   1   3   7      105.15      103.14      5.09 o 
   2   3   7       26.21       33.33      3.65 o 
   3   3   7       57.60       58.35      4.79 o 
   4   3   7        2.89        2.80      1.85 o 
   5   3   7       11.76        9.45      2.17 o 
   6   3   7        2.13        1.77      1.78 o 
  -9   4   7       29.05       35.66      7.32 o 
  -8   4   7       58.54       46.72      8.04 o 
  -7   4   7      126.89      107.86     11.28 o 
  -6   4   7       47.66       44.65      7.32 o 
  -5   4   7        1.97       -1.45      1.92 o 
  -4   4   7        0.84        1.70      2.05 o 
  -3   4   7      121.94      121.39      8.03 o 
  -2   4   7      465.28      436.61      8.57 o 
  -1   4   7       27.30       31.94      3.11 o 
   0   4   7      135.17      126.02      5.65 o 
   1   4   7       80.58       73.55      4.74 o 
   2   4   7       96.29      102.66      5.69 o 
   3   4   7        0.31        0.44      1.66 o 
   4   4   7        0.76        0.64      1.58 o 
   5   4   7        0.10        0.12      1.35 o 
  -9   5   7        1.73       -2.45      2.80 o 
  -8   5   7        3.48        3.11      3.05 o 
  -7   5   7        3.29       -0.69      2.76 o 
  -6   5   7        1.26       -1.05      1.82 o 
  -5   5   7      116.92      113.39      7.12 o 
  -4   5   7        2.82        1.30      2.09 o 
  -3   5   7       67.07       66.86      6.31 o 
  -2   5   7       36.06       34.17      3.00 o 
  -1   5   7      725.84      713.15     11.54 o 
   0   5   7       74.10       73.17      4.48 o 
   1   5   7       76.90       80.49      6.07 o 
   2   5   7      450.33      422.90     10.16 o 
   3   5   7        0.53        1.01      1.62 o 
   4   5   7       13.63       11.41      2.64 o 
   5   5   7       40.29       48.07      4.62 o 
  -9   6   7        0.41       -2.17      2.29 o 
  -8   6   7       10.14        5.66      3.42 o 
  -7   6   7       21.29       28.21      6.47 o 
  -6   6   7        1.20        1.69      2.39 o 
  -5   6   7       13.36       14.93      3.59 o 
  -4   6   7       22.95       24.18      4.35 o 
  -3   6   7       39.62       35.23      5.15 o 
  -2   6   7        8.25       12.46      3.63 o 
  -1   6   7       80.20       73.70      4.33 o 
   0   6   7        5.88        2.57      1.70 o 
   1   6   7       38.40       49.32      4.07 o 
   2   6   7       21.40       22.09      3.13 o 
   3   6   7        1.63        3.39      1.80 o 
   4   6   7       21.08       20.18      3.08 o 
   5   6   7        0.20        0.81      1.33 o 
  -9   7   7        0.00       -2.36      2.14 o 
  -8   7   7        0.18        3.58      3.36 o 
  -7   7   7        5.14        6.32      3.52 o 
  -6   7   7        0.69       -3.07      2.62 o 
  -5   7   7       71.40       66.27      6.71 o 
  -4   7   7        3.14        2.49      2.66 o 
  -3   7   7        4.04        5.93      2.65 o 
  -2   7   7       91.90       89.71      7.70 o 
  -1   7   7      144.21      150.96      5.41 o 
   0   7   7        4.78        6.52      1.95 o 
   1   7   7        3.67        7.22      2.14 o 
   2   7   7      192.00      175.43      6.70 o 
   3   7   7        6.30        8.05      2.14 o 
   4   7   7       37.70       34.58      5.85 o 
   5   7   7       18.75       16.27      2.48 o 
  -8   8   7       10.70        8.55      3.49 o 
  -7   8   7        3.04        4.83      2.81 o 
  -6   8   7        6.50        5.33      2.52 o 
  -5   8   7        1.51        1.38      2.12 o 
  -4   8   7       74.78       88.06      7.88 o 
  -3   8   7      418.99      444.86     15.11 o 
  -2   8   7      141.67      141.41      8.82 o 
  -1   8   7       54.22       47.20      4.66 o 
   0   8   7       14.84       14.19      2.46 o 
   1   8   7        0.96        0.94      1.51 o 
   2   8   7        0.10        0.23      1.43 o 
   3   8   7        2.51        0.60      1.65 o 
   4   8   7        8.39        8.72      2.11 o 
   5   8   7        1.44        5.90      2.93 o 
  -8   9   7       18.23        8.51      3.49 o 
  -7   9   7       41.06       36.43      8.56 o 
  -6   9   7       30.69       34.86      5.48 o 
  -5   9   7       15.98       18.48      4.05 o 
  -4   9   7        9.04        6.40      3.10 o 
  -3   9   7       91.18       86.07      8.11 o 
  -2   9   7        5.01        7.52      3.20 o 
  -1   9   7        0.08       -0.50      2.06 o 
   0   9   7       51.20       64.74      5.52 o 
   1   9   7       73.07       73.28      4.96 o 
   2   9   7       21.29       19.22      3.00 o 
   3   9   7       59.69       62.06      5.00 o 
   4   9   7       15.87       25.82      3.32 o 
  -8  10   7        0.66       -0.75      2.42 o 
  -7  10   7        1.02        3.76      2.15 o 
  -6  10   7       25.29       26.59      5.02 o 
  -5  10   7        1.15        1.03      2.28 o 
  -4  10   7        0.90        2.83      3.42 o 
  -3  10   7        5.71        3.52      4.01 o 
  -2  10   7       23.18       20.30      4.55 o 
  -1  10   7       68.42       75.01      8.00 o 
   0  10   7       38.17       35.08      4.50 o 
   1  10   7        0.17       -1.08      1.99 o 
   2  10   7       22.05       15.79      2.71 o 
   3  10   7       18.12       19.79      2.95 o 
   4  10   7       16.68       17.44      2.98 o 
  -7  11   7       12.49       17.04      8.56 o 
  -6  11   7        0.79        7.64      4.90 o 
  -5  11   7        1.49        4.52      2.36 o 
  -4  11   7       56.27       49.40      6.73 o 
  -3  11   7       25.56       23.62      4.85 o 
  -2  11   7       18.58       25.83      6.19 o 
  -1  11   7       21.16       16.43      4.48 o 
   0  11   7       39.54       41.74      4.95 o 
   1  11   7       11.66        7.59      2.58 o 
   2  11   7        3.82        3.90      3.14 o 
   3  11   7       32.57       38.65      4.86 o 
  -7  12   7        0.33        3.26      2.87 o 
  -6  12   7       16.39       17.80      6.14 o 
  -5  12   7       31.76       43.35      6.11 o 
  -4  12   7       35.30       40.31      6.08 o 
  -3  12   7        8.18       11.68      3.70 o 
  -2  12   7        0.24       -1.26      2.60 o 
  -1  12   7       38.94       30.56      5.93 o 
   0  12   7        3.61       -0.08      2.76 o 
   1  12   7        6.08        6.13      2.67 o 
   2  12   7       10.59       12.62      2.97 o 
   3  12   7        0.93        2.89      2.16 o 
  -6  13   7        0.53       -0.67      3.92 o 
  -5  13   7       10.15       11.21      3.62 o 
  -4  13   7      104.48      102.49     10.46 o 
  -3  13   7        7.28       13.13      4.13 o 
  -2  13   7        1.14        4.73      4.60 o 
  -1  13   7        0.00        0.54      2.15 o 
   0  13   7        0.14       -0.95      3.05 o 
   1  13   7        0.35        3.01      2.84 o 
   2  13   7        3.06        8.60      3.00 o 
  -5  14   7        3.62        9.94      4.18 o 
  -4  14   7        1.91       -1.61      4.57 o 
  -3  14   7       10.85       13.30      4.13 o 
  -2  14   7        6.01        7.72      3.23 o 
  -1  14   7       37.95       40.89      7.40 o 
   0  14   7       42.87       55.62      9.17 o 
   1  14   7        5.59        7.39      2.28 o 
  -3  15   7       11.73       20.64      4.67 o 
  -2  15   7        2.32        1.80      4.19 o 
  -1  15   7       19.31       18.00      9.79 o 
  -6   0   8        1.02        4.46      2.73 o 
  -5   0   8       24.45       20.83      4.81 o 
  -4   0   8       61.42       53.16      7.89 o 
  -3   0   8      202.33      195.77      8.41 o 
  -2   0   8      290.34      337.39     11.56 o 
  -1   0   8       29.53       33.31      4.92 o 
   0   0   8       35.47       29.81      4.83 o 
   1   0   8       22.24       31.71      5.32 o 
   2   0   8        9.47        9.15      3.04 o 
   3   0   8        4.11        4.53      2.72 o 
   4   0   8       61.08       77.15      8.08 o 
  -7   1   8        3.57        8.77      3.64 o 
  -6   1   8        0.01       -1.10      2.32 o 
  -5   1   8        2.78        4.57      2.01 o 
  -4   1   8        0.16       -2.15      1.43 o 
  -3   1   8        0.54       -1.59      1.32 o 
  -2   1   8      102.83      104.13      6.63 o 
  -1   1   8        0.08        2.06      1.71 o 
   0   1   8      153.38      140.81      5.90 o 
   1   1   8       85.00       82.85      5.32 o 
   2   1   8        0.29        1.13      2.04 o 
   3   1   8        0.22        1.84      1.61 o 
   4   1   8        2.98        6.11      2.96 o 
  -8   2   8        1.33        3.24      3.05 o 
  -7   2   8       41.61       39.87      7.35 o 
  -6   2   8        6.45       11.69      3.77 o 
  -5   2   8        0.15        4.37      2.54 o 
  -4   2   8      194.65      194.24      7.06 o 
  -3   2   8       90.80       83.27      5.29 o 
  -2   2   8      292.03      292.63      7.61 o 
  -1   2   8        7.27        7.44      2.08 o 
   0   2   8       20.10       16.78      2.76 o 
   1   2   8       49.87       50.24      4.97 o 
   2   2   8       14.59       18.28      2.89 o 
   3   2   8       17.82       26.79      3.56 o 
   4   2   8       18.71       24.28      3.56 o 
  -8   3   8        0.00        2.67      2.95 o 
  -7   3   8        4.81        1.04      3.08 o 
  -6   3   8        0.12        1.70      2.45 o 
  -5   3   8       26.78       26.20      6.06 o 
  -4   3   8        0.04        1.86      2.23 o 
  -3   3   8      117.77      115.33      8.77 o 
  -2   3   8       11.01       12.58      2.36 o 
  -1   3   8       29.25       31.63      3.37 o 
   0   3   8       91.51       87.86      5.30 o 
   1   3   8       94.54       96.30      5.66 o 
   2   3   8        0.30        0.23      1.48 o 
   3   3   8        3.60        5.42      2.00 o 
   4   3   8        4.36        2.01      1.70 o 
  -8   4   8        5.41       10.78      4.40 o 
  -7   4   8        0.51       -0.22      2.54 o 
  -6   4   8       28.95       29.03      6.25 o 
  -5   4   8       12.84       11.22      4.43 o 
  -4   4   8        0.18       -0.63      2.07 o 
  -3   4   8       18.05       14.71      3.70 o 
  -2   4   8        0.16        1.56      1.83 o 
  -1   4   8       10.94       12.35      2.39 o 
   0   4   8       45.79       39.05      3.74 o 
   1   4   8       21.68       20.17      3.10 o 
   2   4   8        0.44       -1.01      1.47 o 
   3   4   8        2.58        5.32      2.62 o 
   4   4   8        3.31        1.70      2.30 o 
  -8   5   8       21.30       23.34      6.44 o 
  -7   5   8       12.61       17.00      5.40 o 
  -6   5   8        0.85        1.16      2.73 o 
  -5   5   8       19.88       19.41      4.04 o 
  -4   5   8       23.37       34.31      6.27 o 
  -3   5   8       39.19       37.13      5.31 o 
  -2   5   8      191.99      180.81      9.53 o 
  -1   5   8       59.78       70.12      4.64 o 
   0   5   8        3.45        5.57      1.97 o 
   1   5   8       15.68       20.47      3.06 o 
   2   5   8       19.92       24.24      3.57 o 
   3   5   8       19.71       25.93      3.42 o 
   4   5   8        1.07        2.07      1.73 o 
  -8   6   8       11.62       11.91      4.49 o 
  -7   6   8        8.92        1.38      3.30 o 
  -6   6   8       32.63       32.58      7.16 o 
  -5   6   8        6.93        2.92      3.19 o 
  -4   6   8      255.62      236.71     13.65 o 
  -3   6   8       16.13       13.89      3.83 o 
  -2   6   8      140.19      130.49      8.71 o 
  -1   6   8      117.61      113.28      6.60 o 
   0   6   8        0.18       -2.03      1.35 o 
   1   6   8        0.94       -0.40      1.89 o 
   2   6   8       11.44       18.04      2.87 o 
   3   6   8        0.17       -0.24      1.56 o 
   4   6   8       16.57       21.65      2.82 o 
  -8   7   8       37.06       48.29      8.55 o 
  -7   7   8        0.04        1.23      3.02 o 
  -6   7   8        0.00       -0.57      2.48 o 
  -5   7   8       31.77       33.23      5.41 o 
  -4   7   8       18.14       34.07      8.97 o 
  -3   7   8      126.23      130.74      9.94 o 
  -2   7   8       30.01       37.27      6.90 o 
  -1   7   8       29.49       34.52      5.58 o 
   0   7   8       18.47       22.02      3.54 o 
   1   7   8       14.62       14.01      2.59 o 
   2   7   8        9.87       11.48      2.36 o 
   3   7   8        7.68        7.31      2.04 o 
  -7   8   8       13.30       25.07      5.72 o 
  -6   8   8        4.39        6.25      2.97 o 
  -5   8   8        1.22       -1.70      2.23 o 
  -4   8   8        1.30        0.77      5.78 o 
  -3   8   8        3.12        1.56      2.65 o 
  -2   8   8        0.97        5.04      2.73 o 
  -1   8   8        0.49       -2.06      1.89 o 
   0   8   8       12.99       17.12      4.68 o 
   1   8   8        4.62        2.19      2.14 o 
   2   8   8        3.17        2.57      1.80 o 
   3   8   8       56.85       63.41      5.19 o 
  -7   9   8        0.46       -1.35      2.48 o 
  -6   9   8       11.46       12.88      3.71 o 
  -5   9   8        1.56        5.72      2.60 o 
  -4   9   8       22.59       23.64      5.69 o 
  -3   9   8       47.61       48.27     10.01 o 
  -2   9   8        5.34        2.42      2.27 o 
  -1   9   8       16.16       19.86      4.33 o 
   0   9   8       39.52       43.57      6.25 o 
   1   9   8        5.29        1.49      2.74 o 
   2   9   8       11.69       13.75      2.96 o 
  -6  10   8        0.07       -1.50      3.28 o 
  -5  10   8        2.63        5.47      4.70 o 
  -4  10   8       72.11       76.18      7.89 o 
  -3  10   8        0.46        3.30      2.19 o 
  -2  10   8        6.23        3.20      2.37 o 
  -1  10   8        1.39        0.91      2.00 o 
   0  10   8        0.19       -1.22      1.94 o 
   1  10   8       10.08       15.66      3.22 o 
   2  10   8        6.59       10.23      2.75 o 
  -6  11   8       27.99       35.95      5.79 o 
  -5  11   8      136.15      159.33     10.58 o 
  -4  11   8       16.84       22.41      4.61 o 
  -3  11   8       10.39       10.57      3.68 o 
  -2  11   8        5.83        5.01      2.66 o 
  -1  11   8        0.56       -0.08      3.80 o 
   0  11   8       14.45       16.93      7.05 o 
   1  11   8       10.68        8.77      3.40 o 
  -5  12   8        9.18        3.20      4.70 o 
  -4  12   8       18.55       26.94      5.36 o 
  -3  12   8        0.93        3.39      2.35 o 
  -2  12   8        0.12       -0.18      1.90 o 
  -1  12   8        2.28        4.95      5.45 o 
   0  12   8        2.39        1.76      2.72 o 
  -3  13   8       31.41       36.55      5.78 o 
  -2  13   8       53.30       62.96     19.34 o 
  -1  13   8        1.26       -2.80      6.19 o 
  -5   1   9       36.30       26.17      6.19 o 
  -4   1   9       65.55       85.75      7.12 o 
  -3   1   9        0.93        1.80      3.11 o 
  -2   1   9       38.95       34.57      4.12 o 
  -1   1   9       10.88        9.07      2.36 o 
   0   1   9        0.82        0.45      1.65 o 
   1   1   9       14.37       17.40      2.99 o 
   2   1   9        0.55        0.50      1.56 o 
  -6   2   9       33.43       32.58      6.85 o 
  -5   2   9        0.44       -2.51      2.48 o 
  -4   2   9       16.34       21.21      6.13 o 
  -3   2   9        5.95        9.85      2.35 o 
  -2   2   9        0.03        1.38      1.85 o 
  -1   2   9        0.18        0.74      1.85 o 
   0   2   9        9.65       10.55      2.55 o 
   1   2   9       19.49       22.23      3.31 o 
   2   2   9       42.28       54.93      4.90 o 
  -7   3   9        0.42       -3.33      2.80 o 
  -6   3   9        7.31        7.63      3.39 o 
  -5   3   9       27.00       23.00      6.06 o 
  -4   3   9        4.82       11.47      4.34 o 
  -3   3   9        3.25       -0.69      2.17 o 
  -2   3   9        2.01        4.29      2.03 o 
  -1   3   9        1.95        1.26      1.86 o 
   0   3   9        3.88       10.84      2.41 o 
   1   3   9       17.58       22.46      3.22 o 
   2   3   9        4.36        9.44      2.18 o 
  -7   4   9        0.99        4.96      3.52 o 
  -6   4   9       18.18       20.04      5.34 o 
  -5   4   9       44.55       44.93      8.51 o 
  -4   4   9       61.33       74.40     10.93 o 
  -3   4   9        0.35       -0.44      2.64 o 
  -2   4   9       42.86       52.16      6.52 o 
  -1   4   9       24.44       19.14      3.36 o 
   0   4   9       47.13       47.49      4.42 o 
   1   4   9        4.45        2.73      1.74 o 
   2   4   9       37.95       34.03      4.31 o 
  -7   5   9        0.16        4.08      3.46 o 
  -6   5   9        1.78        4.65      3.33 o 
  -5   5   9        3.63        9.83      3.86 o 
  -4   5   9       53.57       49.48      6.34 o 
  -3   5   9       35.34       49.20      9.66 o 
  -2   5   9        0.10       -3.77      2.51 o 
  -1   5   9       66.26       68.32      7.60 o 
   0   5   9        0.19       -0.86      1.63 o 
   1   5   9       41.56       58.90      5.67 o 
   2   5   9        1.49        2.68      1.61 o 
  -6   6   9        0.11       -3.44      2.29 o 
  -5   6   9       13.02       12.98      4.62 o 
  -4   6   9        1.83        4.04      2.98 o 
  -3   6   9        0.53        2.34      2.37 o 
  -2   6   9        0.92        4.33      2.54 o 
  -1   6   9       22.07       22.84      4.56 o 
   0   6   9        0.59       -2.69      1.80 o 
   1   6   9        0.05        0.11      2.27 o 
  -6   7   9        0.11        4.81      3.05 o 
  -5   7   9        4.02        3.96      2.83 o 
  -4   7   9        0.02       -0.13      4.07 o 
  -3   7   9        1.43        7.56      2.87 o 
  -2   7   9        1.96        2.19      2.64 o 
  -1   7   9       23.44       25.83      4.93 o 
   0   7   9        0.46        4.79      4.34 o 
   1   7   9        0.91        1.31      1.88 o 
  -5   8   9        0.71       -0.72      2.58 o 
  -4   8   9       47.54       35.65      5.64 o 
  -3   8   9       13.13       10.78      7.85 o 
  -2   8   9       11.27        4.16      2.78 o 
  -1   8   9       12.01       19.41      8.92 o 
   0   8   9        0.35        0.34      2.21 o 
  -5   9   9       12.82       20.49      4.79 o 
  -4   9   9       50.79       47.45      8.53 o 
  -3   9   9       51.45       64.94      7.83 o 
  -2   9   9        0.83        3.67      2.10 o 
  -1   9   9        4.74        7.25      5.03 o 
   0   9   9        0.59        1.36      2.42 o 
  -3  10   9       24.51       35.52      5.60 o 
  -2  10   9        1.81        0.89      5.25 o 
  -3   0  10       43.03       45.84      8.48 o 
  -2   0  10        0.64        1.01      3.02 o 
  -1   0  10      138.89      173.67     10.34 o 
   0   0  10        8.80       13.77      3.38 o 
  -4   1  10        0.03       -3.68      2.45 o 
  -3   1  10        4.71        3.64      3.49 o 
  -2   1  10        4.16       -0.23      2.42 o 
  -1   1  10        2.05       -1.39      2.22 o 
   0   1  10        0.82       -1.79      2.77 o 
  -5   2  10        0.01       -4.10      2.73 o 
  -4   2  10        0.90        3.49      3.27 o 
  -3   2  10        0.30        1.13      3.36 o 
  -2   2  10        2.01        7.13      3.86 o 
  -1   2  10       31.94       49.49      5.15 o 
  -5   3  10        2.17        3.80      3.11 o 
  -4   3  10        3.54       12.22      4.34 o 
  -3   3  10        6.75        6.72      4.27 o 
  -2   3  10        1.88        1.78      2.21 o 
  -1   3  10        0.61        2.90      2.60 o 
  -4   4  10        5.62       11.34      3.83 o 
  -3   4  10        8.80       21.62      5.03 o 
  -2   4  10        7.34       11.52      3.38 o 
  -1   4  10        0.37        5.92      2.63 o 
  -3   5  10        0.17       -3.02      2.58 o 
  -2   5  10        1.56       -1.23      2.38 o 
                                                 
